# Supplementary material for: Teosinte Pollen Drive guides maize diversification and domestication by RNAi
Source: bioRxiv. 2023 Nov 10:2023.07.12.548689. Originally published 2023 Jul 13. Preprint. [Version 3] doi: 10.1101/2023.07.12.548689 (PMC10370002; doi:10.1101/2023.07.12.548689)
Supplement: Supplement 3 [file media-3.xlsx]

## Sheet: wt pollen 22UP
#Locus	Name	Length	Reads	RPM	UniqueReads	FracTop	Strand	MajorRNA	MajorRNAReads	Complexity	DicerCall	MIRNA	PhaseScore	Short	Long	20	21	22	23	24	logFC	logCPM	PValue	FDR	Annotation
chr3:62555054-62560952	Cluster_29257	5899	834647	14754.7	738453	0.017	-	CAAUGAUUCGAUGCCUUACUCC	21609	0.03	22	N5	-1	6492	11566	12409	43688	518064	115536	126892	8.62169	15.6871	9.5373e-49	2.13636e-46	hairpin/inverted repeat
chr7:134138381-134144267	Cluster_73502	5887	321774	5688.26	194921	0.908	+	UUUGUAGAAAGGAAGUGGAUGG	11461	0.038	22	N5	-1	3191	3803	5316	18703	215135	37621	38005	8.47043	14.2899	6.12778e-53	1.60139e-50	hairpin/inverted repeat
chr5:157190641-157200317	Cluster_56140	9677	161605	2856.82	66753	0.728	.	CUGUUGUAUGUUUGAAGGGAUG	1111	0.097	22	N5	-1	1119	736	2004	15467	116283	14539	11457	9.32358	13.2926	7.0273e-64	5.5094e-61	Zm00004b013675
chr5:5217283-5225946	Cluster_49337	8664	149189	2637.33	127799	0.959	+	CUUGAUCCCUAAUUAUUGCAGC	4146	0.051	22	N5	-1	1941	3083	1702	7029	81683	21025	32726	6.29584	13.2285	4.57415e-57	2.39076e-54	hairpin/inverted repeat
chr10:114286585-114290194	Cluster_97573	3610	133171	2354.17	28470	0.94	+	UCACUUGGGUGGUUAGAGCUUU	2319	0.053	22	N5	-1	975	451	1525	7305	101321	9605	11989	4.31117	13.1169	3.12688e-28	2.45147e-26	hairpin/inverted repeat
chr2:226371627-226377141	Cluster_25260	5515	109777	1940.62	45061	0.069	-	CCCAAGAACCUCGCUAUACUCU	1291	0.075	22	N5	-1	982	313	1661	9006	81233	9267	7315	3.86086	12.8547	9.04656e-19	4.17206e-17	hairpin/inverted repeat
chr6:3755712-3757634	Cluster_59729	1923	77625	1372.24	24905	0.52	.	UCUUCCUUCUUCGGCUUGGGGC	929	0.072	22	N5	-1	1520	630	1269	26439	45376	1655	736	16.7259	12.2699	2.81124e-55	8.81606e-53	LTR/Copia
chr6:103269656-103275010	Cluster_64095	5355	73222	1294.4	19261	0.716	.	CCACCGUGUUGGCAGAGUCACU	1336	0.081	22	N5	-1	656	134	768	4207	57754	4227	5476	8.64083	12.1786	2.03063e-22	1.09794e-20	LTR/Gypsy
chr5:161425340-161426527	Cluster_56329	1188	68298	1207.36	2640	0.742	.	UUCUCCUCGGCCCACAUGAAAC	25451	0.022	22	N5	-1	215	246	271	1650	30315	5853	29748	9.12547	12.1569	5.44532e-11	1.05433e-09	miRNA
chr10:139799575-139805720	Cluster_98962	6146	67923	1200.73	4761	0.965	+	CAAAUCUUGGUCGUCCCCUUCC	1912	0.082	22	N5	-1	656	230	763	4294	49936	5979	6065	2.14393	12.3698	1.0974e-09	1.69259e-08	hairpin/inverted repeat
chr6:103283468-103287615	Cluster_64097	4148	62924	1112.36	12816	0.719	.	AUCCACCGGAACUUUCUCUACU	744	0.084	22	N5	-1	642	149	713	3882	50433	3064	4041	7.46242	11.9763	1.7482e-12	4.28308e-11	LTR/Gypsy
chr1:277962844-277967235	Cluster_12928	4392	59998	1060.63	45907	0.003	-	AAAUGAAUGGUGUUGUGGUCUA	22398	0.03	22	N5	-1	303	516	613	2674	42186	5132	8574	3.49888	12.0131	1.81254e-21	9.47355e-20	miRNA
chr6:103325345-103330208	Cluster_64106	4864	47851	845.9	5772	0.812	+	AUGCCCAUGUCAGGAUUGCAGC	1004	0.103	22	N5	-1	679	250	595	2978	35585	3581	4183	4.56478	11.5979	1.86001e-13	5.11666e-12	hairpin/inverted repeat
chr4:6467558-6468420	Cluster_37858	863	41615	735.662	41528	0.372	.	AGUCGGCACAAUGUACAGGUAGU	12068	0.023	22	N6	-1	177	33	160	873	16050	15516	8806	8.84111	11.3666	5.58417e-35	6.73536e-33	intergenic
chr5:150624508-150625972	Cluster_55875	1465	38013	671.986	3528	0.481	.	CGAUUCGUGCACCGUGGACAGC	405	0.076	22	N5	-1	236	16	302	2514	33256	1196	493	4.71788	11.268	5.43743e-08	5.60914e-07	LTR/Gypsy
chr10:148592602-148603199	Cluster_99552	10598	37080	655.493	8504	0.168	-	AUUCUUCUGACUCGGUCCCUGC	212	0.17	22	N5	-1	288	57	287	2211	29839	2311	2087	7.23505	11.1881	2.64059e-41	4.6005e-39	hairpin/inverted repeat
chr10:139784708-139793470	Cluster_98958	8763	36073	637.691	613	0.985	+	CAAAUCUUGGUCGUCCCCUUCC	1904	0.086	22	N5	-1	312	153	367	2071	26382	3370	3418	2.09386	11.4706	1.25007e-08	1.53134e-07	hairpin/inverted repeat
chr8:73431714-73432815	Cluster_79271	1102	35280	623.673	27380	0.536	.	AUGUCCUCUGUCGGUGUUUGGA	4009	0.035	22	N5	-1	239	122	299	1136	14454	5311	13719	9.20923	11.1688	2.62045e-31	2.56804e-29	LTR/Gypsy
chr1:182224357-182225805	Cluster_8159	1449	34955	617.928	28317	0.471	.	CAAGGUUGGUUGUCUGUUGUUC	4819	0.04	22	N5	-1	213	141	322	1750	14344	4896	13289	10.1392	11.1074	1.1664e-36	1.5241e-34	intergenic
chr1:180520692-180521718	Cluster_8068	1027	33992	600.904	19401	0.541	.	UUGGGUACCGAACGUGAGCACG	6495	0.031	22	N5	-1	232	67	348	1360	14995	8306	8684	10.1014	11.0702	3.94462e-37	5.62287e-35	intergenic
chr5:10283961-10292352	Cluster_49655	8392	30791	544.317	8078	0.534	.	UACUUCGGACUAUGGCUGCUAC	85	0.184	22	N5	-1	400	149	428	7177	21142	915	580	6.78912	10.9365	1.13847e-29	9.91734e-28	LTR/Copia
chr8:11940810-11948655	Cluster_76692	7846	30491	539.014	25076	0.033	-	ACUAGAUUGACUGUGGUGCUCA	848	0.107	22	N5	-1	403	233	424	1732	19343	2734	5622	7.02841	10.9274	7.43223e-15	2.53342e-13	hairpin/inverted repeat
chr8:165727349-165738163	Cluster_83504	10815	30450	538.289	21599	0.95	+	UUGAAGUUUUGUCAGAAAGAGC	487	0.14	22	N5	-1	299	440	553	1756	17367	3558	6477	3.88572	11.0055	4.40083e-17	1.81592e-15	hairpin/inverted repeat
chr3:107955103-107958609	Cluster_31061	3507	30165	533.251	7958	0.869	+	CACGUCGGCAUCCUUAGGCACA	454	0.114	22	N5	-1	271	111	451	2106	21867	2385	2974	2.63973	11.1044	2.53359e-09	3.51564e-08	hairpin/inverted repeat
chr6:168459601-168461640	Cluster_67550	2040	29385	519.462	2103	0.585	.	CACACACCCGGUGUCGAGUUU	947	0.092	22	N5	-1	569	1110	451	10171	15917	678	489	7.26236	10.8231	6.86291e-35	7.68646e-33	LTR/Copia
chr6:28400457-28401458	Cluster_60777	1002	28561	504.896	28530	0.83	+	CAUCUUCUCCGUGGGAUCUAGC	15033	0.021	22	N5	-1	118	30	154	1014	16650	3449	7146	8.27901	10.8138	1.3473e-28	1.11187e-26	miRNA
chr7:61414751-61419062	Cluster_70566	4312	25181	445.145	6074	0.891	+	CAAUGAUCUUCGCGUUGCUACG	1191	0.078	22	N5	-1	187	383	396	1507	16059	3189	3460	7.29741	10.6685	7.90479e-12	1.69791e-10	hairpin/inverted repeat
chr7:61420298-61423182	Cluster_70567	2885	22378	395.594	4061	0.893	+	CACGACUUGUGGGUAUAGGGUA	1423	0.078	22	N5	-1	234	140	358	1758	14405	1913	3570	14.9048	10.4583	9.70221e-35	1.0142e-32	hairpin/inverted repeat
chr2:209615018-209617176	Cluster_24292	2159	20481	362.059	15336	0.626	.	CUCGCGAUGGAUAGUUUAAUUU	7490	0.041	22	N5	-1	132	41	344	765	11242	1753	6204	7.28658	10.3346	1.98917e-08	2.31038e-07	LTR/Gypsy
chr8:143437824-143445311	Cluster_82417	7488	19254	340.368	1119	0.493	.	CACACACAUCGACCUGACCAGC	1044	0.115	22	N5	-1	273	123	290	6767	10791	575	435	9.26002	10.2733	1.89915e-22	1.06352e-20	LTR/Copia
chr6:85149537-85152744	Cluster_63112	3208	18785	332.078	3047	0.788	.	CUUGGUACCACGUCGGCGUCAC	944	0.076	22	N5	-1	250	387	253	2207	13277	1245	1166	4.22858	10.3288	0.0013694	0.00263139	Mutator
chr3:42775670-42783516	Cluster_28405	7847	16379	289.545	7532	0.89	+	CAAGACUUACCCGACUAAAGAAAA	106	0.208	22	N5	-1	146	212	308	1415	10087	2061	2150	7.17606	10.0207	3.87004e-10	6.45556e-09	hairpin/inverted repeat
chr1:182010361-182012004	Cluster_8139	1644	16078	284.224	15333	0.393	.	CUGUCAUGACGUGACUCGUGUC	3449	0.048	22	N5	-1	97	34	78	484	10085	1572	3728	14.4389	9.99743	1.15269e-26	8.60675e-25	intergenic
chr1:182010361-182012004	Cluster_99444	1473	15340	271.177	376	0.575	.	CGGUGGUAGAGGAGC	223	0.125	22	N4	-1	2174	62	243	3953	8643	206	59	14.3839	9.94307	1.3801e-26	9.83636e-25	intergenic
chr4:208208245-208213967	Cluster_46678	5723	13888	245.509	4556	0.208	.	CUGCUCGGGCGAUAUGAUUACA	302	0.184	22	N5	-1	151	157	192	782	7645	1090	3871	6.86493	9.80277	7.88486e-16	2.80988e-14	LTR/Gypsy
chr7:92091658-92093645	Cluster_71672	1988	12994	229.705	846	0.533	.	CCUCCUCGAACGGCAUCGUCUC	342	0.135	22	N5	-1	460	186	201	3690	8137	235	85	14.1725	9.73454	3.90412e-24	2.55069e-22	LTR/Copia
chr1:289102079-289104113	Cluster_13475	2035	11291	199.6	5243	0.1	-	CGUCAGCCAGGUCAGAUAGUUC	289	0.116	22	N5	-1	103	54	122	661	8553	953	845	5.786	9.52157	1.10104e-09	1.69259e-08	hairpin/inverted repeat
chr5:6686904-6688610	Cluster_49430	1707	10427	184.326	143	0.46	.	CUGGUCGCCGGUUUAGAGAAG	321	0.099	22	N5	-1	121	102	197	4170	4380	425	1032	8.39949	9.42491	1.1951e-12	2.97447e-11	LTR/Gypsy
chr10:23437542-23445221	Cluster_93627	7680	9649	170.573	3426	0.176	-	UUCUUCCAUCAGUAACACCUCA	68	0.239	22	N5	-1	98	44	108	592	6907	746	1154	6.25104	9.26309	2.21121e-10	3.85242e-09	hairpin/inverted repeat
chr3:166390410-166391727	Cluster_33620	1318	8811	155.759	8009	0.948	+	UGAUCCAAGACAUUAGGUAGG	1229	0.101	22	N5	-1	131	100	202	3005	4086	545	742	13.5611	9.13412	1.42526e-19	6.84747e-18	miRNA
chr10:129538504-129539141	Cluster_98354	638	8687	153.567	2619	0.87	+	CGGUUGGAAAUUGUUGUGCUCA	407	0.109	22	N11	-1	50	35	169	355	6089	626	1363	2.71459	9.31316	3.52771e-07	2.95799e-06	hairpin/inverted repeat
chr5:180025969-180029317	Cluster_57216	3349	8393	148.37	2033	0.784	.	UGGUUUGUUCUGAAGAUGCUUU	123	0.167	22	N5	-1	81	4	82	474	6680	482	590	13.5088	9.08294	1.44111e-19	6.84747e-18	LTR/Gypsy
chr8:180371009-180374371	Cluster_84481	3363	8072	142.695	882	0.646	.	CGCAUCCUUGACCCAAGAACAC	86	0.21	22	N5	-1	182	79	94	494	6713	242	268	2.03578	9.32152	1.31058e-05	5.80506e-05	LTR/Copia
chr5:180021467-180025422	Cluster_57215	3956	7958	140.68	1713	0.862	+	CACGCGUGUCAGGAUAAGGUGU	424	0.177	22	N5	-1	66	9	61	490	6268	461	603	13.4348	9.01069	2.2282e-18	9.98233e-17	hairpin/inverted repeat
chr6:103310808-103313625	Cluster_64103	2818	7555	133.556	197	0.927	+	AAAGUUCGUCUGGCAGCAUCGC	531	0.116	22	N5	-1	45	3	94	364	6136	441	472	4.88052	9.01017	1.34207e-06	8.95474e-06	hairpin/inverted repeat
chr6:103299658-103301431	Cluster_64102	1774	7302	129.083	365	0.667	.	CCGAUAGAGUCCUGAACCCCCU	294	0.154	22	N5	-1	45	41	75	592	5774	430	345	4.25087	9.04209	0.00129786	0.00250313	LTR/Gypsy
chr5:8399043-8401022	Cluster_49534	1980	7108	125.654	693	0.373	.	UAUAAGCAUUCGCUCCCCCUGA	100	0.214	22	N5	-1	65	27	65	442	5034	481	994	13.2529	8.83329	6.9235e-17	2.7836e-15	LTR/Unknown
chr5:8401353-8404519	Cluster_49535	3167	7088	125.3	657	0.288	.	CUGUUGUAUCCUCUCUACUCCU	84	0.256	22	N5	-1	52	49	158	461	5054	505	809	13.1528	8.73586	5.76435e-13	1.48172e-11	LTR/Unknown
chr1:287046634-287049249	Cluster_13376	2616	6893	121.853	6493	0.53	.	UAUUGCUACGGUACGGGUACGG	92	0.202	22	N5	-1	84	9	118	1160	5204	259	59	6.81008	8.81887	1.19222e-13	3.52717e-12	Zm00004b005207
chr2:203367750-203369310	Cluster_23909	1561	6689	118.247	631	0.609	.	CGAGUUCGAGGAUUAGGCUAGC	172	0.135	22	N5	-1	78	40	79	403	4797	392	900	13.2057	8.78728	1.04308e-16	4.07205e-15	LTR/Gypsy
chr2:29551543-29554314	Cluster_16328	2772	6640	117.381	5404	0.575	.	GAGUGGAACGGUGAGCCCCUGC	81	0.193	22	N5	-1	95	7	83	1435	4697	166	157	4.3949	8.79915	3.83166e-11	7.60513e-10	Zm00004b006927
chr5:171252150-171253703	Cluster_56764	1554	6589	116.479	942	0.689	.	CAUCCCCUGUUCACUGUCCAGU	126	0.189	22	N5	-1	63	27	78	455	4465	507	994	3.48959	8.79512	0.00242618	0.00440306	LTR/Copia
chr7:4377033-4379873	Cluster_68006	2841	6536	115.542	6038	0.478	.	CCCCAGGAAGUCGUUGAAGAAU	65	0.2	22	N5	-1	59	2	115	1142	4878	208	132	13.1464	8.72966	1.06476e-16	4.07205e-15	Zm00004b034751
chr9:147658850-147662768	Cluster_91503	3919	6524	115.33	1287	0.565	.	CUGGAUGAUUGUGGUUGGGGAU	98	0.282	22	N5	-1	66	13	100	475	4470	515	885	6.61989	8.67997	2.84498e-11	5.71915e-10	LTR/Unknown
chr4:223995034-223995653	Cluster_47393	620	6465	114.287	231	0.596	.	CCAGACGAUGGUGAGCCGGUGU	460	0.112	22	N6	-1	50	12	45	478	5251	300	329	13.1538	8.73683	1.9127e-16	7.14073e-15	CACTA
chr5:196773950-196774601	Cluster_58061	652	6449	114.004	160	0.572	.	CUGUGCACCGUGUCUCUGGAGU	166	0.142	22	N6	-1	78	0	75	432	5558	174	132	13.0658	8.65135	9.88518e-14	2.98076e-12	LTR/Gypsy
chr1:176534552-176539128	Cluster_7875	4577	6426	113.598	1438	0.748	.	CAAUGGGAAUAAUAAGGGCAGU	56	0.276	22	N5	-1	56	34	84	410	3858	680	1304	2.17983	8.90217	0.000412338	0.000905526	LTR/Gypsy
chr4:243895187-243895940	Cluster_48300	754	6375	112.696	3378	0.293	.	CAAGGGCCGACGAAAAUCAAUG	2465	0.064	22	N6	-1	52	18	34	233	2903	489	2646	4.6883	8.76313	0.00169087	0.003179	CACTA
chr9:101369902-101370411	Cluster_89185	510	6372	112.643	6365	0.498	.	CUGGUUCCGAUUUGAUAUCUGU	2555	0.038	22	N6	-1	25	17	56	138	2986	580	2570	6.74602	8.69077	2.08681e-10	3.67654e-09	miRNA
chr5:171257500-171258820	Cluster_56766	1321	5960	105.36	697	0.805	+	CAAGUUGUGACUAGUGUGCGUG	222	0.164	22	N5	-1	33	84	71	497	4014	632	629	4.56829	8.65101	0.00218703	0.00399682	hairpin/inverted repeat
chr6:34401789-34404039	Cluster_61031	2251	5913	104.529	826	0.521	.	CUGCUGUAGGUCUAGAGUUCGC	126	0.227	22	N5	-1	82	13	75	2487	3039	106	111	4.9839	8.52679	5.99233e-07	4.69799e-06	LTR/Copia
chr1:176544994-176546082	Cluster_7877	1089	5841	103.256	1638	0.758	.	AUCGACCUAUGACAACCUGUGU	113	0.158	22	N5	-1	38	57	36	317	3410	550	1433	4.29065	8.63128	5.30416e-09	6.8735e-08	LTR/Gypsy
chr3:219709308-219713092	Cluster_36264	3785	5795	102.443	213	0.508	.	CUUCACAAGGGAGUCUGGGACC	113	0.228	22	N5	-1	43	2	59	459	4908	208	116	12.9417	8.53097	1.08371e-14	3.61545e-13	Zm00004b019417
chr6:83721287-83726680	Cluster_63046	5394	5682	100.445	4559	0.485	.	ACGACGCUCUACUACCCCAUUC	54	0.254	22	N5	-1	99	12	54	776	4162	304	275	12.9332	8.52276	4.2194e-15	1.47023e-13	LTR/Copia
chr5:19735833-19739103	Cluster_50218	3271	5541	97.953	5407	0.454	.	CUUCACCGGAAGAACAGCAGGA	73	0.238	22	N5	-1	109	1	124	657	4103	279	268	6.48336	8.50445	5.54788e-12	1.2082e-10	Zm00004b011675
chr4:234984371-234986321	Cluster_47872	1951	5497	97.175	92	0.472	.	UGUUCUGCCUCUGACAUGUUCU	198	0.12	22	N5	-1	27	37	80	331	3604	408	1010	7.56456	8.55871	4.9537e-12	1.10963e-10	helitron
chr1:162972429-162974875	Cluster_7244	2447	5397	95.407	1145	0.533	.	CACUCACAGGAGCGUCGCCUC	141	0.171	22	N5	-1	118	18	56	2184	2755	155	111	12.8716	8.46314	2.89329e-14	9.25853e-13	LTR/Copia
chr4:6212384-6212759	Cluster_37844	376	5337	94.346	1353	0.397	.	UAGAGUGACUACAAUAGGGAAGG	1007	0.078	22	N6	-1	71	7	30	162	2068	1772	1227	12.9027	8.49322	3.6437e-14	1.14266e-12	intergenic
chr1:154811100-154813117	Cluster_6919	2018	5282	93.374	135	0.728	.	CUUGUUGAGGCAUAAAGAGAGG	210	0.212	22	N5	-1	29	20	63	290	3672	329	879	12.7712	8.36616	1.26081e-13	3.65163e-12	LTR/Copia
chr7:49831184-49832918	Cluster_70071	1735	5228	92.42	613	0.846	+	UGAACUAUGAUCUUUUGUGAGC	204	0.13	22	N5	-1	38	27	33	387	3839	396	508	12.8548	8.44687	1.90987e-14	6.23891e-13	hairpin/inverted repeat
chr7:49833526-49835414	Cluster_70072	1889	5148	91.005	1380	0.834	+	CACCUAGACUAGCUCAUACUCC	354	0.139	22	N5	-1	43	22	121	372	3491	535	564	7.42751	8.42904	2.42568e-12	5.67682e-11	hairpin/inverted repeat
chr5:8395551-8397921	Cluster_49532	2371	4923	87.028	533	0.332	.	CGAAGAAAUCAUCAGGGGUAGA	65	0.244	22	N5	-1	34	78	45	361	3323	348	734	12.7169	8.31377	2.14222e-13	5.79137e-12	LTR/Unknown
LWRW02000157.1:64900-65763	Cluster_100223	864	4889	86.427	156	0.378	.	AGUCAUAUCUGUUCUGAGGCCGCC	67	0.245	22	N6	-1	36	46	82	475	2523	570	1157	12.6286	8.22881	5.55212e-09	7.13584e-08
chr3:219713984-219717781	Cluster_36265	3798	4515	79.815	89	0.529	.	CGAGCACUCUACCUUUCUGAUU	98	0.259	22	N5	-1	36	0	51	365	3838	129	96	6.09132	8.17692	7.64635e-07	5.70927e-06	Zm00004b019418
chr3:232163754-232164782	Cluster_36938	1029	4435	78.401	714	0.572	.	UCUUGCCCUUGUCAGCUCUUGU	156	0.146	22	N5	-1	33	1	66	226	3253	347	509	2.37442	8.38077	0.00312856	0.00554303	Mutator
chr1:198343481-198345618	Cluster_9064	2138	4266	75.414	412	0.497	.	CACACAGUGGACACGAAGGAUU	67	0.254	22	N5	-1	63	101	46	1060	2736	102	158	7.01877	8.11094	1.82054e-08	2.1303e-07	LTR/Copia
chr4:110415850-110416122	Cluster_42128	273	4261	75.325	144	0.557	.	AGAAUGCAAUGAUCGAUUAUAAGC	117	0.181	22	N6	-1	23	14	118	408	2347	337	1014	12.5396	8.14314	5.37831e-13	1.42935e-11	LTR/CRM
chr6:163614897-163616152	Cluster_67259	1256	4179	73.876	4168	0.504	.	ACGUCUGCUACCACCAACACUG	60	0.204	22	N5	-1	32	20	36	743	3018	199	131	12.5256	8.12973	1.11222e-12	2.81284e-11	Zm00004b031129
chr8:45932196-45932622	Cluster_78198	427	4063	71.825	245	0.359	.	UAAGUUCGGAUUGUAUGAGUGG	196	0.171	22	N6	-1	25	33	63	402	2484	346	710	12.4111	8.02001	7.02449e-11	1.34322e-09	LTR/CRM
chr6:49723250-49723787	Cluster_61623	538	3958	69.969	137	0.659	.	AAGAAAACAAUGAUUACGGCGG	61	0.202	22	N6	-1	27	27	55	364	1997	426	1062	12.4656	8.07212	1.4186e-11	3.0059e-10	LTR/CRM
chr3:232157293-232162200	Cluster_36937	4908	3946	69.757	940	0.705	.	CCUUCUUCCUGAUACUGUGCAA	73	0.184	22	N5	-1	34	8	100	275	2731	241	557	2.20518	8.25362	0.00229544	0.00419005	Mutator
chr1:154808350-154809759	Cluster_6917	1410	3913	69.173	186	0.784	.	CAUCUCCAUGAUCUUAUUGCCU	223	0.17	22	N5	-1	30	45	31	239	2577	335	656	4.78428	8.02719	0.000701757	0.00142903	LTR/Copia
chr6:151707404-151712408	Cluster_66592	5005	3882	68.625	455	0.571	.	CAAUCGAGGCUGAACCAAUAAU	53	0.36	22	N5	-1	33	6	46	289	2780	234	494	12.2356	7.85267	5.16656e-07	4.11227e-06	LTR/Unknown
chr10:139819266-139820614	Cluster_98964	1349	3878	68.555	14	0.761	.	GCCUUCGUGGGGGACUUGCUGC	748	0.072	22	N5	-1	38	1	63	191	3245	184	156	2.90496	8.13767	1.27166e-05	5.64862e-05	Zm00004b040209
chr1:279422055-279423750	Cluster_13008	1696	3847	68.007	3838	0.558	.	CUUCGCCGAGAGCUUCAUGUGG	48	0.23	22	N5	-1	21	5	63	706	2860	113	79	12.3763	7.9867	2.25479e-12	5.35683e-11	Zm00004b005005
chr6:76205872-76207111	Cluster_62705	1240	3847	68.007	240	0.506	.	CUCCUAUGGCUGUCACGAUCAA	145	0.264	22	N5	-1	35	29	62	354	2343	337	687	12.2042	7.82298	9.75498e-05	0.000272168	LTR/CRM
chr10:1358782-1360347	Cluster_92604	1566	3844	67.953	3679	0.537	.	UUGGCAACCGGUUCCCCCUAGC	767	0.09	22	N5	-1	17	16	84	124	1677	582	1344	12.3486	7.96023	4.14622e-12	9.5607e-11	Zm00004b037760
chr5:150623470-150623795	Cluster_55874	326	3650	64.524	10	0.461	.	AAAAGUGGACCAAUUUUGCAUA	216	0.107	22	N6	-1	28	8	32	271	3135	104	72	12.1533	7.7744	1.07618e-05	4.9631e-05	LTR/Gypsy
chr6:50758170-50759122	Cluster_61686	953	3608	63.782	145	0.458	.	AAACGGAGGACAUACUUGCUGG	84	0.321	22	N6	-1	18	31	60	387	2194	298	620	12.2313	7.84831	1.90287e-10	3.39056e-09	LTR/CRM
chr4:108997798-108998172	Cluster_42006	375	3582	63.322	189	0.601	.	GUAGUCGAAAUAUGUAGAGUUGU	119	0.176	22	N6	-1	39	20	41	374	2158	337	613	12.2033	7.82174	8.89543e-08	8.88409e-07	LTR/CRM
chr2:203364996-203367484	Cluster_23908	2489	3531	62.42	453	0.649	.	UUCGUCUCGCUCCGCUAAUUUG	58	0.225	22	N5	-1	97	29	27	224	2928	86	140	12.2261	7.84335	2.82731e-11	5.71915e-10	LTR/Gypsy
chr6:62834036-62834819	Cluster_62124	784	3371	59.592	3366	0.385	.	CUCUCUGUAGGUGGUAUGUAGG	897	0.05	22	N6	-1	11	7	43	67	1619	592	1032	5.59617	7.76285	2.27755e-05	9.15692e-05	intergenic
chr1:239406717-239407965	Cluster_11032	1249	3335	58.955	421	0.266	.	CUAGGGUUGGGAAUUGAAACAU	88	0.18	22	N5	-1	60	57	19	228	1901	344	726	12.0875	7.71163	2.65955e-10	4.58262e-09	LTR/Copia
chr5:108751903-108752530	Cluster_54129	628	3328	58.832	87	0.572	.	AACGGUGGUACUGUGCUGGUAA	79	0.208	22	N6	-1	29	13	46	449	1886	215	690	12.2893	7.90347	1.76402e-09	2.5611e-08	LTR/CRM
chr3:90012551-90015359	Cluster_30310	2809	3265	57.718	284	0.545	.	UGUUCCGGUUAUUUUAGUGCAA	70	0.318	22	N5	-1	16	23	51	356	1967	259	593	12.2067	7.82483	1.74463e-10	3.14434e-09	LTR/CRM
chr2:55566100-55567087	Cluster_17500	988	3260	57.63	112	0.659	.	UAACGACCUAGAUCCAAUGUGA	93	0.217	22	N6	-1	25	3	32	179	2385	145	491	6.63498	7.72932	1.06061e-07	1.0394e-06	LTR/Gypsy
chr5:150609054-150610072	Cluster_55868	1019	3251	57.471	3	0.271	.	AAAUCACCUACUCGCGGCCAGA	144	0.15	22	N5	-1	11	1	16	209	2816	155	43	4.28913	7.53841	0.00413346	0.00720942	intergenic
chr6:18621650-18622120	Cluster_60375	471	3226	57.029	75	0.66	.	CGUCUGCGAGCUUGUUAAGAGG	273	0.166	22	N6	-1	32	18	18	180	2589	171	218	11.9923	7.62159	2.75576e-08	3.02171e-07	CACTA
chr1:301949582-301950912	Cluster_14216	1331	3218	56.887	2154	0.439	.	CUGGAAUUCAUGGAACUGCCGA	41	0.252	22	N5	-1	51	28	84	512	2279	137	127	5.07172	7.74166	2.29386e-08	2.60636e-07	Zm00004b005590
chr5:58528125-58530530	Cluster_51962	2406	3186	56.321	3167	0.454	.	ACACAAUGGGGAGCACUGCAGG	48	0.253	22	N5	-1	38	3	22	656	2236	120	111	4.08216	7.81501	6.26933e-06	3.18133e-05	Zm00004b012397
chr5:107555010-107555266	Cluster_54075	257	3153	55.738	53	0.601	.	ACCAACUCCCUCGCCAAGUCGACC	81	0.206	22	N6	-1	33	6	47	358	1985	214	510	12.2319	7.84869	8.27779e-09	1.03837e-07	LTR/CRM
chr4:161907765-161912672	Cluster_44261	4908	3147	55.632	1396	0.518	.	UUAGCCCCAAUAUUGUCAUACC	48	0.39	22	N5	-1	39	11	49	286	1965	278	519	2.65178	7.75286	0.00571718	0.00967049	LTR/Copia
chr1:301725584-301726004	Cluster_14207	421	3140	55.508	196	0.956	+	ACGGAGUGGUAGUGGAGGGU	664	0.056	22	N15	-1	336	80	758	618	1007	156	185	6.82491	7.92041	1.53772e-05	6.552e-05	CACTA
chr5:150626956-150627413	Cluster_55877	458	3083	54.501	270	0.413	.	CUAUUCCCACGGAUCCUCCACU	176	0.115	22	N6	-1	35	1	36	257	2483	141	130	12.0303	7.65735	9.14961e-10	1.46394e-08	LTR/Gypsy
chr3:213086350-213086869	Cluster_35923	520	3073	54.324	236	0.482	.	AAGUGCCCUGAAUUCCUGCAGU	72	0.186	22	N6	-1	19	4	81	656	2136	64	113	12.0849	7.7091	1.12995e-10	2.08443e-09	LTR/Copia
chr5:108922008-108924711	Cluster_54149	2704	3059	54.076	103	0.442	.	GUUUCUCUUUGUGCUGUGCUAG	23	0.54	22	N5	-1	29	25	47	298	1849	247	564	11.9087	7.54261	1.22146e-07	1.15377e-06	LTR/CRM
chr3:125917710-125921193	Cluster_31777	3484	3041	53.758	2502	0.527	.	AACAUUAGUCCCUAGAAACCAAAC	62	0.256	22	N5	-1	56	43	52	447	2079	128	236	4.75819	7.67638	0.000127074	0.000329889	Zm00004b017307
chr1:257501074-257503024	Cluster_11935	1951	3025	53.475	744	0.532	.	CAGCAACGUCGAUGUAGAGCG	51	0.252	22	N5	-1	36	28	55	894	1103	200	709	4.77526	7.69294	0.000110134	0.000296718	LTR/Unknown
chr1:220692904-220693467	Cluster_10151	564	3009	53.193	76	0.517	.	UAUGUCGCUGAUUCUGCUCUGC	172	0.207	22	N6	-1	16	32	42	316	1818	270	515	12.145	7.76603	2.28753e-09	3.2314e-08	LTR/CRM
chr6:21889600-21892520	Cluster_60488	2921	2946	52.079	491	0.394	.	CCUUGUUUACCCCUGAAUUACU	179	0.195	22	N5	-1	22	34	63	170	1688	340	629	12.0577	7.68316	1.32424e-09	1.97753e-08	LTR/Gypsy
chr5:105875703-105876122	Cluster_53973	420	2933	51.849	104	0.46	.	CGUUAGUGAUGGGUUUGUGUAA	81	0.261	22	N6	-1	13	28	23	210	1627	282	750	12.0478	7.67386	4.34721e-10	7.10044e-09	LTR/CRM
chr4:125452996-125463366	Cluster_42766	10371	2925	51.708	1309	0.456	.	CCGACUCAAGUUUGUAAGC	35	0.355	22	N4	-1	62	12	33	161	2083	145	429	3.33861	7.72227	0.00170416	0.00320015	LTR/Copia
chr5:53466451-53466989	Cluster_51724	539	2879	50.894	125	0.567	.	CCUUAGGGUCGGAUUGGAAUCU	213	0.091	22	N6	-1	17	9	12	143	1777	176	745	11.9445	7.57613	2.98179e-10	5.02736e-09	LTR/Copia
chr4:14180261-14181617	Cluster_38235	1357	2822	49.887	206	0.492	.	CGUGUUUAGGGGGAGAUUGUUA	650	0.128	22	N5	-1	36	7	11	680	1970	70	48	4.21804	7.67412	0.000210623	0.00050334	LTR/Copia
chr9:3434373-3434819	Cluster_84755	447	2757	48.738	110	0.679	.	UUCCAAGUUUCGAGUGACCUGC	111	0.143	22	N6	-1	21	5	31	205	1870	177	448	11.7791	7.42049	4.35409e-08	4.58202e-07	CACTA
chr9:61709994-61715264	Cluster_87523	5271	2735	48.349	509	0.786	.	AUUCCUACAUUGCGCUCCCUAG	94	0.258	22	N5	-1	35	22	39	197	1699	224	519	11.8586	7.49511	4.18579e-09	5.56214e-08	LTR/Copia
chr2:102601886-102603905	Cluster_19405	2020	2734	48.331	1040	0.033	-	UACAAGAUCAUAGGUUCGAGAAUU	178	0.154	22	N5	-1	22	69	41	177	1074	447	904	6.5072	7.54761	1.72527e-08	2.034e-07	hairpin/inverted repeat
chr4:154220441-154225306	Cluster_43949	4866	2709	47.889	815	0.494	.	CAGUCCUCUCUACUCGCGCCCA	55	0.306	22	N5	-1	70	101	33	652	1690	45	118	2.21879	7.72414	0.00502811	0.00859769	LTR/Copia
chr10:89005450-89005870	Cluster_96465	421	2702	47.765	180	0.578	.	UUUUAAACACGUGGAUGCCAAG	119	0.154	22	N6	-1	22	10	41	272	1924	163	270	11.9361	7.5681	9.92893e-10	1.57258e-08	CACTA
chr4:111370413-111371222	Cluster_42211	810	2685	47.465	55	0.603	.	AAAAAAGGAAAAGAAGAAGAAG	83	0.307	22	N6	-1	25	52	32	284	1513	169	610	11.9203	7.55315	2.33008e-07	2.06416e-06	LTR/CRM
chr1:211699276-211700206	Cluster_9720	931	2615	46.227	517	0.782	.	CAAGGAGGUUCCCGGGUUGAUU	232	0.113	22	N6	-1	23	7	76	200	1987	138	184	5.03305	7.56508	5.02235e-05	0.000164063	LTR/Unknown
chr7:156876598-156877588	Cluster_74656	991	2589	45.768	2239	0.019	-	UGAGUGAAGGAAUCAUCGGAGA	668	0.131	22	N13	-1	15	10	22	86	1635	138	683	2.83677	7.61627	0.000100649	0.000277358	LTR/Copia
chr5:53469604-53469865	Cluster_51726	262	2588	45.75	112	0.194	-	UAAUGAUGAUUUGCUUGCUAGG	204	0.113	22	N11	-1	9	30	30	160	1684	208	467	11.7957	7.43586	1.11642e-09	1.69701e-08	LTR/Copia
chr1:285987955-285989690	Cluster_13325	1736	2571	45.45	1628	0.605	.	CAUGCCCGCGGUCGCCUAAUCC	46	0.305	22	N5	-1	154	150	71	419	1539	176	62	3.76004	7.52648	3.89524e-05	0.000134532	Zm00004b005177
chr4:8007749-8012865	Cluster_37936	5117	2556	45.184	262	0.347	.	CAGCGCUGUUUGUUAAUUUUGU	41	0.404	22	N5	-1	51	19	21	168	1485	249	563	11.6717	7.31979	6.20603e-07	4.84132e-06	LTR/Unknown
chr6:121472722-121475006	Cluster_64990	2285	2525	44.636	98	0.568	.	CGAUGCAAGGGCUAUGGACACG	39	0.418	22	N5	-1	24	21	28	285	1438	268	461	11.7408	7.38431	2.62573e-09	3.61153e-08	LTR/CRM
chr1:137952386-137954222	Cluster_6224	1837	2466	43.593	94	0.382	.	UGAACCUGGAGAUUUAGUUUGG	75	0.326	22	N5	-1	19	21	48	281	1469	228	400	11.8314	7.4693	1.28714e-08	1.56452e-07	LTR/CRM
chr7:84211901-84212815	Cluster_71335	915	2454	43.381	259	0.527	.	CUUCCUCGAGCAAUAAUAAUCA	71	0.247	22	N6	-1	31	4	66	530	1643	50	130	11.719	7.36379	1.88276e-09	2.70841e-08	LTR/Copia
chr9:141876551-141876857	Cluster_91138	307	2444	43.205	96	0.355	.	GAAAAUCUAAAUUGUUGCCUCGA	91	0.212	22	N6	-1	23	20	73	309	1280	262	477	11.7451	7.38827	3.9227e-09	5.25709e-08	LTR/CRM
chr4:111103964-111104372	Cluster_42190	409	2404	42.497	86	0.615	.	CAUUACUUGGGAGAUUGCGGUU	33	0.342	22	N6	-1	26	38	47	192	1460	239	402	11.7541	7.39667	3.30572e-09	4.50728e-08	LTR/CRM
chr3:119899072-119899560	Cluster_31504	489	2399	42.409	73	0.396	.	CCUCUCACGAACUCGUCGCAGC	241	0.18	22	N6	-1	23	25	15	261	1432	160	483	11.6096	7.26159	6.25628e-08	6.37003e-07	LTR/Gypsy
chr6:153534805-153541002	Cluster_66704	6198	2365	41.808	646	0.31	.	CUUGGGCUAGGAACAGGUGAUG	55	0.285	22	N5	-1	17	5	37	187	1573	119	427	4.39059	7.33662	0.000482816	0.00103141	LTR/Gypsy
chr4:109365187-109368049	Cluster_42023	2863	2336	41.295	164	0.448	.	UUUCUCAAAUGCUACCAAACUA	31	0.488	22	N5	-1	19	13	42	267	1315	201	479	11.6509	7.29997	1.54297e-09	2.2611e-08	LTR/CRM
chr7:151782279-151783744	Cluster_74387	1466	2320	41.013	202	0.585	.	UAACCAGAUCAAUCCGUACAGA	135	0.163	22	N5	-1	23	14	20	149	1433	169	512	3.51097	7.36499	0.00073758	0.00149809	Mutator
chr3:11316600-11317221	Cluster_26950	622	2300	40.659	170	0.669	.	AAUGAUAGUGACCAGGAAAAGAAG	55	0.218	22	N6	-1	24	5	12	159	1610	180	310	11.6044	7.2566	8.1935e-09	1.03608e-07	LTR/Copia
chr4:172873204-172874368	Cluster_44763	1165	2299	40.641	2292	0.369	.	CCGUUGCAGUUGGGCUUGUGCU	58	0.225	22	N5	-1	40	1	40	511	1379	174	154	11.6654	7.31356	2.17438e-09	3.09948e-08	Zm00004b022550
chr2:95699900-95700163	Cluster_19065	264	2297	40.606	124	0.513	.	GAUGUGGGAGGACUGUUUGCAA	93	0.235	22	N6	-1	24	14	30	221	1286	211	511	11.6458	7.29521	4.82612e-09	6.30613e-08	LTR/CRM
chr6:156594750-156596795	Cluster_66833	2046	2289	40.464	154	0.393	.	AUCUCCUCGGGCAUCAUCUUGG	50	0.245	22	N5	-1	15	3	40	147	1665	128	291	6.18307	7.23778	8.77751e-07	6.46156e-06	LTR/Copia
chr8:120661366-120666071	Cluster_81310	4706	2273	40.182	378	0.568	.	CCGUCGUGCCGUCAAUGGGGUC	69	0.327	22	N5	-1	19	20	8	167	1440	104	515	11.7283	7.37238	2.23601e-08	2.55917e-07	LTR/Gypsy
chr5:113072104-113074183	Cluster_54358	2080	2232	39.457	1165	0.409	.	AUUGUUUAUCAUCUAGUGCCACUG	86	0.243	22	N5	-1	22	20	59	195	1362	186	388	11.6718	7.31941	1.3427e-08	1.6195e-07	LTR/Gypsy
chr3:87592600-87593212	Cluster_30161	613	2196	38.82	64	0.385	.	AAUCUGUUCUUCGGGUGGUUCC	72	0.202	22	N6	-1	16	4	30	176	1455	142	373	11.7772	7.4179	2.4913e-06	1.51999e-05	LTR/CRM
chr9:53971173-53974323	Cluster_87206	3151	2194	38.785	119	0.572	.	CGAAGGUAACUGGGAUGACUAU	30	0.485	22	N5	-1	9	20	31	226	1334	191	383	11.5252	7.1828	3.48424e-05	0.000125517	LTR/CRM
chr6:156598311-156601065	Cluster_66835	2755	2161	38.202	125	0.388	.	CCGUACACCGCCGUCGAAGUUC	31	0.343	22	N5	-1	15	1	44	147	1687	69	198	6.00242	7.16434	4.35679e-06	2.36382e-05	LTR/Copia
chr3:237451050-237459538	Cluster_37202	8489	2126	37.583	1035	0.567	.	CGCCUCCUUGCUAAUUGUACCU	27	0.409	22	N5	-1	26	5	19	113	1467	80	416	3.47916	7.22083	2.87869e-05	0.000107471	LTR/Copia
chr5:171234350-171236645	Cluster_56760	2296	2122	37.512	253	0.69	.	AAUCAUCCCGUCGACCAGAUAU	37	0.355	22	N5	-1	29	2	33	132	1385	184	357	6.05476	7.20988	2.45623e-06	1.50444e-05	LTR/Copia
chr1:243231968-243235077	Cluster_11212	3110	2100	37.123	113	0.609	.	AACACAUGCCUCGUUAAAACUC	35	0.365	22	N5	-1	14	9	32	134	1611	158	142	4.45303	6.99978	0.00413961	0.00721213	LTR/Unknown
chr4:74963422-74974799	Cluster_40772	11378	2099	37.106	844	0.553	.	AGAGACGUACUCUUUAUUUAGGGA	42	0.384	22	N5	-1	47	10	23	110	1322	63	524	5.13317	7.15357	1.32505e-05	5.83618e-05	LTR/Gypsy
chr6:100373554-100374955	Cluster_63938	1402	2099	37.106	1491	0.512	.	AACGUUGGCACAAACAUGGAGG	66	0.205	22	N5	-1	55	13	49	488	1297	69	128	11.426	7.09045	2.4524e-08	2.74668e-07	intergenic
chr9:73866850-73872899	Cluster_88097	6050	2084	36.841	1120	0.51	.	AUCCAAGGGCCGGAAUCGAUUU	42	0.369	22	N5	-1	45	21	23	104	1417	71	403	4.96004	7.13099	0.000126605	0.000329216	LTR/Gypsy
LWRW02000137.1:2401-3270	Cluster_100650	870	2020	35.709	83	0.614	.	CCUCUACCCGUUCCUAGUGCAA	46	0.35	22	N6	-1	8	21	40	233	1228	183	307	11.5212	7.17872	9.30189e-08	9.23124e-07
chr4:84031166-84035118	Cluster_41076	3953	2019	35.691	757	0.561	.	ACUGUUUGAGAGAGGGAAAGGGUU	74	0.354	22	N5	-1	33	13	21	103	1271	83	495	6.0324	7.10484	2.59032e-07	2.25646e-06	LTR/Copia
chr1:131602459-131602854	Cluster_5935	396	2001	35.373	100	0.48	.	AAAGAUGGGAAAGGAUGGAACA	36	0.27	22	N6	-1	7	20	49	196	1144	165	420	11.5531	7.20839	1.18364e-07	1.13168e-06	LTR/CRM
chr10:102126307-102128108	Cluster_97056	1802	1997	35.303	140	0.483	.	AACCAAAAACUCAACAAGCCCU	74	0.326	22	N5	-1	18	3	47	194	1171	214	350	11.4826	7.14284	2.64446e-08	2.93111e-07	LTR/CRM
chr1:140270110-140270421	Cluster_6305	312	1992	35.214	59	0.503	.	UAACCGUGACUUCGCCUUUUGG	71	0.349	22	N6	-1	23	20	28	194	1295	158	274	11.3493	7.01951	3.82076e-05	0.000132593	LTR/CRM
LWRW02000175.1:3347-4869	Cluster_100719	1523	1962	34.684	74	0.42	.	UAGUUUGGUUGCAUUUGAGAAA	39	0.448	22	N5	-1	19	14	37	220	1092	157	423	11.4676	7.12889	3.4566e-08	3.7123e-07
chr4:110171751-110172171	Cluster_42086	421	1958	34.613	36	0.502	.	AAAUUCGUUCUGAGCGCUCCGC	85	0.259	22	N6	-1	25	20	19	153	1218	165	358	11.5509	7.20624	4.41164e-07	3.57878e-06	LTR/CRM
chr2:34993750-34994095	Cluster_16606	346	1946	34.401	84	0.513	.	UGAAAUCGGUCGUAACUUGUGC	144	0.168	22	N6	-1	6	12	23	169	1400	110	226	11.2941	6.9684	1.92502e-07	1.7549e-06	CACTA
chr2:96315003-96316313	Cluster_19105	1311	1935	34.207	73	0.582	.	GAAGAAUAUUAUCAGGAAUUACGA	46	0.364	22	N5	-1	10	14	41	180	1088	170	432	11.5865	7.23926	7.98577e-06	3.88084e-05	LTR/CRM
chr3:96255405-96256498	Cluster_30588	1094	1925	34.03	106	0.45	.	CAAAACAAGAGUGCACGGGUCU	51	0.352	22	N5	-1	17	6	38	211	1065	194	394	11.3403	7.01095	1.17731e-07	1.13168e-06	LTR/CRM
chr8:142257779-142258226	Cluster_82366	448	1922	33.977	1901	0.496	.	CACCGGUUCCAAAUAUCUUUGC	105	0.192	22	N6	-1	46	0	38	381	1290	106	61	11.2881	6.96273	5.01484e-08	5.20746e-07	intergenic
chr10:148605589-148608085	Cluster_99554	2497	1920	33.941	671	0.255	.	AAUCUUGUGUCGAUCCAUUCUG	65	0.251	22	N5	-1	16	23	32	157	1259	114	319	4.89432	7.12262	0.000348071	0.000784161	LTR/Gypsy
chr4:101290163-101292217	Cluster_41741	2055	1918	33.906	87	0.416	.	AUUUCCUGAGAAUGCGCGA	41	0.434	22	N4	-1	63	42	20	168	1122	167	336	11.3374	7.0082	1.13228e-07	1.10275e-06	LTR/CRM
chr4:172003546-172005862	Cluster_44723	2317	1912	33.8	10	0.424	.	AACCCUGUGGAGGACGCGUCGC	36	0.295	22	N5	-1	259	18	40	417	1108	65	5	11.3394	7.01006	1.47105e-08	1.74743e-07	LTR/Gypsy
LWRW02000127.1:12652-13860	Cluster_100153	1209	1906	33.694	95	0.441	.	UGUUGUAUGAUACCCUUGGUGC	73	0.412	22	N5	-1	19	7	34	180	1207	154	305	11.2147	6.89552	9.41257e-05	0.000263552
chr9:132467002-132467259	Cluster_90647	258	1886	33.34	6	0.242	.	ACACCGUAAGUCGAUCCGAAGC	193	0.097	22	N6	-1	9	1	20	117	1602	79	58	11.3773	7.04512	2.10545e-08	2.42746e-07	intergenic
chr3:39111451-39112119	Cluster_28263	669	1880	33.234	282	0.426	.	CGAACCCAGGACCUAAGGAGUG	86	0.197	22	N6	-1	56	82	53	362	891	97	339	5.92352	7.09032	5.76979e-06	2.96868e-05	Zm00004b016503
chr2:37187164-37191525	Cluster_16700	4362	1846	32.633	16	0.501	.	CCAGCCACGUCGCCAUCUUUC	30	0.451	22	N5	-1	12	4	33	364	1253	51	129	2.23525	7.2216	0.00205894	0.00379368	LTR/Copia
LWRW02000137.1:13558-13822	Cluster_100657	265	1817	32.121	22	0.339	.	UAGACCAUGGCAAUUUGAUUCAGA	61	0.206	22	N6	-1	20	2	28	202	1111	127	327	11.4485	7.11063	8.96381e-06	4.25917e-05
chr5:84132228-84134717	Cluster_53040	2490	1795	31.732	62	0.533	.	AAUGUGAUAUGGAUGUGGGUGC	32	0.427	22	N5	-1	19	12	21	204	1132	132	275	11.0542	6.74843	6.14912e-05	0.000190927	LTR/CRM
chr6:50465519-50469990	Cluster_61670	4472	1792	31.679	91	0.584	.	AACAUCACGAUAUGAACCAAUAGC	27	0.525	22	N5	-1	45	19	19	176	1085	167	281	11.3901	7.05672	2.01461e-07	1.81546e-06	LTR/CRM
chr10:77189648-77190622	Cluster_95906	975	1782	31.502	245	0.493	.	CUUCCACAACUUCUCGCGCCUC	42	0.284	22	N6	-1	11	21	25	313	772	99	541	5.98854	7.05625	3.28649e-06	1.89456e-05	LTR/Copia
chr5:53468222-53469270	Cluster_51725	1049	1771	31.307	62	0.237	.	CGUACCCAAAGUUCUUGUUUCU	112	0.285	22	N5	-1	12	16	15	135	1146	141	306	11.1062	6.79562	6.192e-06	3.15229e-05	LTR/Copia
chr4:202896466-202896603	Cluster_46358	138	1770	31.29	152	0.571	.	CUUGGCCGCUCAGAGAAAUAGA	134	0.086	22	N6	-1	13	0	37	781	827	36	76	11.2685	6.94445	2.42228e-08	2.73247e-07	intergenic
chr4:109836654-109839658	Cluster_42051	3005	1763	31.166	97	0.573	.	ACACUUUUACUACCCUGUCUCAAU	26	0.46	22	N5	-1	18	26	32	163	953	177	394	11.3851	7.05203	2.44496e-07	2.14173e-06	LTR/CRM
chr1:243237208-243238625	Cluster_11214	1418	1762	31.148	85	0.658	.	CAGUGGGAAAAAUAUGGAGAAA	62	0.283	22	N5	-1	8	5	22	100	1274	121	232	5.8279	6.91632	1.04448e-06	7.44426e-06	LTR/Unknown
chr5:107480250-107480519	Cluster_54068	270	1727	30.53	38	0.404	.	AAAAAAGGAAAAGAAGAAGAAG	55	0.32	22	N6	-1	19	20	34	198	979	112	365	11.2702	6.94592	2.65445e-08	2.93111e-07	LTR/CRM
chr4:93466309-93470321	Cluster_41410	4013	1722	30.441	98	0.496	.	AACAACAAACGAACGGAGCUAGCU	28	0.521	22	N5	-1	20	10	27	139	1109	135	282	11.1876	6.86998	7.17308e-08	7.20987e-07	LTR/CRM
chr2:128756601-128762439	Cluster_20497	5839	1720	30.406	793	0.566	.	CAAACACAGAGAUCUCGGGAGC	35	0.383	22	N5	-1	16	29	10	130	1267	35	233	4.1926	6.87999	6.43517e-05	0.00019785	LTR/Gypsy
chr9:138468539-138469697	Cluster_90944	1159	1714	30.3	47	0.321	.	ACAGGUACUGCAGGAUGAGGCGCA	58	0.285	22	N5	-1	46	108	42	193	871	123	331	11.173	6.85653	6.41906e-08	6.49361e-07	LTR/Gypsy
chr1:216789700-216791371	Cluster_9956	1672	1713	30.282	61	0.543	.	CAAGAUUCGGAUUGGGUGGUGG	86	0.243	22	N5	-1	6	19	11	97	1012	171	397	5.79174	6.97059	1.15086e-05	5.24579e-05	LTR/Copia
chr3:30044403-30046171	Cluster_27818	1769	1711	30.247	392	0.084	-	CAGACUGAGGAUGCGAGCAAUG	181	0.214	22	N5	-1	14	57	18	111	984	140	387	11.1916	6.87365	4.10959e-08	4.38357e-07	LTR/Gypsy
LWRW02000056.1:61811-62541	Cluster_100030	731	1690	29.875	58	0.629	.	UUGAAUGUGAUGCUAGUGGAAU	45	0.424	22	N6	-1	18	9	30	183	1030	148	272	11.2115	6.8919	1.20599e-06	8.2938e-06
chr5:107252108-107252364	Cluster_54053	257	1689	29.858	59	0.485	.	UAAACGUGGAAUAGGGUGUCGA	76	0.216	22	N6	-1	10	3	59	208	879	118	412	11.3766	7.0438	1.91985e-05	7.88044e-05	LTR/CRM
chr3:89569697-89570943	Cluster_30292	1247	1680	29.699	50	0.627	.	UGUUUGUGGUUGUUGAUAGAUU	41	0.425	22	N5	-1	14	9	36	161	1015	146	299	11.1495	6.83495	4.3218e-08	4.57877e-07	LTR/CRM
chr9:94304931-94308700	Cluster_88870	3770	1672	29.557	277	0.509	.	AGUAUUGGACAGUCUCAGUGGAGC	54	0.208	22	N5	-1	27	1	4	148	1016	148	328	11.3878	7.05417	9.20038e-06	4.34524e-05	CACTA
chr4:110927651-110927922	Cluster_42176	272	1670	29.522	10	0.653	.	AGCUUCCACAGGUAGAACAAGAGA	77	0.259	22	N6	-1	7	56	5	197	915	80	410	11.2983	6.97152	1.36874e-05	5.99493e-05	LTR/CRM
chr9:124409083-124410954	Cluster_90263	1872	1670	29.522	507	0.104	-	ACUUCCCGGUCGGUCAUUCAUCCC	52	0.265	22	N5	-1	16	18	66	104	719	197	550	4.87284	6.9159	3.99193e-05	0.000137568	hairpin/inverted repeat
chr8:105606570-105611918	Cluster_80660	5349	1666	29.451	458	0.57	.	GUGGGGAACCAGUGGACAUGGACU	33	0.333	22	N5	-1	24	6	15	100	1092	46	383	4.69158	6.94342	0.000698682	0.00142462	LTR/Gypsy
chr10:102131118-102132344	Cluster_97058	1227	1666	29.451	67	0.56	.	UUGACACAUGCACCUCUCCUCC	35	0.313	22	N5	-1	8	7	17	160	973	150	351	11.3009	6.97391	1.32295e-05	5.83618e-05	LTR/CRM
chr3:194285490-194286109	Cluster_34997	620	1664	29.416	205	0.902	+	UGAUAUCAUAUGUAGAGGCUGU	450	0.129	22	N14	-1	10	5	28	101	943	164	413	11.2183	6.89804	1.21765e-07	1.15377e-06	CACTA
chr2:122065375-122073243	Cluster_20237	7869	1661	29.363	406	0.521	.	CUUGAGGCUCUUGUGAUCUGUG	29	0.423	22	N5	-1	13	11	9	123	957	74	474	3.51981	6.83046	0.00294589	0.00526099	LTR/Gypsy
chr1:198346050-198346933	Cluster_9065	884	1653	29.221	115	0.55	.	UUCUACGACCCCGUCACCGAGC	50	0.238	22	N6	-1	15	5	29	446	1075	43	40	11.1789	6.8619	3.42024e-08	3.69858e-07	LTR/Copia
chr5:109813385-109814565	Cluster_54227	1181	1644	29.062	58	0.505	.	UUGACACAUGCACCUCUCCUCC	33	0.327	22	N5	-1	10	5	14	157	1043	116	299	11.2546	6.93138	2.25448e-07	2.02002e-06	LTR/CRM
chr1:87426426-87426822	Cluster_4220	397	1621	28.656	120	0.046	-	ACGGAGUGGUAGUGGAGGGUUG	335	0.072	22	N13	-1	171	13	359	365	521	94	98	3.77016	6.98319	0.000120958	0.000318761	CACTA
chr10:77197650-77199261	Cluster_95910	1612	1618	28.603	76	0.646	.	AGGUAGACCCUGUUGAUGGCGUGG	43	0.329	22	N5	-1	13	3	17	114	969	114	388	11.15	6.83527	6.08691e-08	6.23808e-07	LTR/Copia
chr4:109871032-109871942	Cluster_42055	911	1611	28.479	108	0.63	.	AUCGUUAGUGAUGGGUUUGUGUAA	55	0.394	22	N6	-1	10	13	18	144	875	148	403	10.9477	6.65077	4.21098e-06	2.30063e-05	LTR/CRM
chr5:84142851-84145684	Cluster_53042	2834	1570	27.754	109	0.575	.	UGUUUGUGGUUGUUGAUAGAUU	32	0.445	22	N5	-1	24	16	44	178	880	146	282	5.68849	6.85606	1.3865e-05	6.05578e-05	LTR/CRM
chr4:101288257-101289569	Cluster_41740	1313	1567	27.701	34	0.471	.	UAGUGGAAUUGGAUUGGGUGGU	59	0.19	22	N5	-1	71	12	27	216	890	138	213	11.3855	7.0515	0.000301165	0.000689383	LTR/CRM
chr9:57278400-57278715	Cluster_87343	316	1561	27.595	42	0.429	.	UAGUCGAAAUAUGUAGAGUUGU	49	0.228	22	N6	-1	22	25	16	137	953	166	242	11.2847	6.95863	3.79474e-05	0.00013252	LTR/CRM
chr1:184960497-184961544	Cluster_8307	1048	1540	27.224	259	0.195	-	UCACGGAAAUGAGCAGCUCAGG	74	0.232	22	N5	-1	22	19	32	94	683	233	457	10.9914	6.69016	2.84816e-07	2.44657e-06	LTR/Gypsy
chr8:20354273-20357092	Cluster_77096	2820	1537	27.171	105	0.441	.	GAUCUUUACACUCUGCACCCUG	56	0.299	22	N5	-1	12	1	10	234	1090	58	132	4.71279	6.83804	4.16943e-05	0.000142123	LTR/Unknown
chr4:146430240-146436282	Cluster_43621	6043	1524	26.941	947	0.57	.	CAAACAAAUGAACUAUUGGGUA	44	0.349	22	N5	-1	16	25	7	87	1003	100	286	4.50988	6.77653	0.000871041	0.00173765	LTR/Gypsy
chr9:57990904-57991563	Cluster_87387	660	1506	26.623	57	0.588	.	UAUUCUUCUUUAGAACUGCCCU	51	0.384	22	N6	-1	12	21	22	141	943	98	269	11.1541	6.83874	1.16475e-06	8.10787e-06	LTR/CRM
LWRW02000127.1:18902-19718	Cluster_100154	817	1499	26.499	59	0.621	.	AAGAAAACAAUGAUUACGGCGGCC	47	0.284	22	N6	-1	4	13	12	152	720	123	475	11.2683	6.9433	6.46309e-05	0.000198161
chr3:89564800-89568222	Cluster_30290	3423	1469	25.969	126	0.498	.	AACUAUUAGGAUGUAGCUACUA	30	0.513	22	N5	-1	15	18	31	153	821	129	302	10.8738	6.5833	2.55487e-06	1.54078e-05	LTR/CRM
LWRW02000192.1:1851-2870	Cluster_100506	1020	1468	25.951	38	0.537	.	CUCACGUCUCUAGCCUGGUUU	26	0.516	22	N5	-1	15	13	26	151	903	108	252	10.8428	6.55554	8.34999e-05	0.000242011
chr2:228741067-228747646	Cluster_25394	6580	1445	25.544	283	0.424	.	AAAAGGAUUUAGAAUUAGCAGG	74	0.302	22	N5	-1	13	2	11	77	1123	36	183	10.99	6.68865	2.85538e-07	2.44657e-06	LINE
chr2:52720300-52720619	Cluster_17366	320	1422	25.138	96	0.612	.	AGUCCUCGUUGGAGCACCCGCGCA	66	0.196	22	N6	-1	3	10	4	71	793	83	458	11.0123	6.70901	1.9447e-07	1.76259e-06	LTR/Copia
chr8:50790661-50793699	Cluster_78376	3039	1413	24.979	46	0.385	.	GCCGAUGGACCGUUUAAAGUGC	42	0.594	22	N5	-1	16	17	17	146	828	157	232	10.856	6.56708	1.66148e-05	6.96576e-05	LTR/CRM
chr5:171259595-171260514	Cluster_56767	920	1404	24.82	134	0.597	.	CUUGUUCCUGGUCACUAUCAUU	54	0.235	22	N6	-1	14	2	17	169	826	109	267	5.49978	6.61891	3.18517e-06	1.84976e-05	LTR/Copia
LWRW02000013.1:7100-7965	Cluster_100308	866	1403	24.802	17	0.546	.	CAACAAAAACUGAUGUUAAUGA	55	0.403	22	N6	-1	6	10	21	157	866	98	245	11.0164	6.71263	4.42783e-07	3.57878e-06
chr10:146832903-146835486	Cluster_99418	2584	1402	24.784	51	0.506	.	GUGAGGACAAAAUUGUUUACGAAG	22	0.374	22	N5	-1	26	2	6	133	1007	62	166	5.47412	6.5844	5.14915e-05	0.000166471	LTR/Unknown
chr6:37389201-37389650	Cluster_61154	450	1397	24.696	46	0.562	.	AGGCAUAAAGAUAGACAAACUAGG	41	0.225	22	N6	-1	39	104	52	130	686	55	331	11.0737	6.76483	2.23713e-06	1.38103e-05	LTR/Gypsy
chr1:137798368-137798871	Cluster_6212	504	1396	24.678	51	0.459	.	UUAGUUAGGGCUUGUUGAGUUU	56	0.33	22	N6	-1	50	5	28	132	800	149	232	11.0034	6.7008	1.63062e-06	1.0698e-05	LTR/CRM
chr1:220690505-220692609	Cluster_10150	2105	1393	24.625	63	0.463	.	AACUGAACCGUAGACAUGCUAAGU	44	0.365	22	N5	-1	5	13	9	177	720	185	284	11.1001	6.78881	9.71428e-06	4.56048e-05	LTR/CRM
chr2:204091006-204091320	Cluster_23945	315	1390	24.572	15	0.306	.	AUAAUCGCUUCCGCAAACCUC	117	0.124	22	N6	-1	7	0	15	623	668	30	47	10.8295	6.54299	3.86935e-06	2.13632e-05	Zm00004b009476
chr5:106560499-106561171	Cluster_54013	673	1383	24.448	27	0.616	.	UCUCUUGUUCUACCUGUGGAAG	25	0.475	22	N6	-1	14	9	12	116	892	119	221	11.0052	6.70236	0.00154243	0.00294226	LTR/CRM
chr6:100012305-100014313	Cluster_63911	2009	1383	24.448	268	0.471	.	CAGAAUUUUGGGAGUAGGCUGG	54	0.309	22	N5	-1	42	0	19	221	1011	58	32	10.8091	6.5244	4.56513e-07	3.67084e-06	intergenic
chr5:145110947-145118904	Cluster_55633	7958	1382	24.431	1197	0.479	.	AGGAACCCCCUGCCUUAACCCC	41	0.358	22	N5	-1	39	1	21	87	967	70	197	4.54821	6.62598	8.54543e-05	0.000244958	hAT
chr8:54297308-54299506	Cluster_78495	2199	1381	24.413	48	0.392	.	AAACGGAGGACAUACUUGCUGG	14	0.57	22	N5	-1	11	18	19	172	823	106	232	10.737	6.45969	2.24499e-05	9.04922e-05	LTR/CRM
chr4:93642551-93643113	Cluster_41425	563	1365	24.13	73	0.525	.	ACCACCAAAACACGCUGAUUAGGA	63	0.343	22	N6	-1	11	3	14	128	860	82	267	10.8896	6.59726	1.45322e-07	1.35634e-06	LTR/CRM
chr8:40376384-40379343	Cluster_78028	2960	1333	23.565	54	0.595	.	AAAUUGAAAGGACAUUGCUUGC	39	0.467	22	N5	-1	6	18	36	182	757	139	195	10.9008	6.60737	1.54376e-07	1.43232e-06	LTR/CRM
chr1:4843398-4843970	Cluster_314	573	1328	23.476	17	0.538	.	CCAAUCCCGGUGGUAGAGGAGC	58	0.218	22	N6	-1	173	6	29	444	650	8	18	10.8538	6.56474	9.61504e-08	9.48201e-07	LTR/Gypsy
chr3:87209606-87209870	Cluster_30121	265	1325	23.423	33	0.512	.	AGUAAUAACAGGAGGCAAAGAAUG	39	0.379	22	N6	-1	8	19	23	139	794	97	245	10.9278	6.63184	3.87055e-07	3.2282e-06	LTR/CRM
chr8:124753942-124754274	Cluster_81535	333	1325	23.423	130	0.622	.	CUAGUCCCUCUGCAUUACUACU	103	0.167	22	N6	-1	8	0	5	136	1051	54	71	5.56419	6.66955	1.24758e-05	5.55741e-05	helitron
chr9:51031749-51036957	Cluster_87107	5209	1325	23.423	475	0.511	.	UUUUGCACAGCCGGAGCCCCGC	30	0.396	22	N5	-1	15	6	28	55	903	100	218	10.7825	6.50025	4.10964e-07	3.40948e-06	LTR/Gypsy
chr4:93743197-93743679	Cluster_41432	483	1322	23.37	54	0.542	.	CAACAAUUGAGACAGGGUACUA	37	0.349	22	N6	-1	5	6	29	135	832	109	206	10.8118	6.52668	4.24176e-07	3.50057e-06	LTR/CRM
chr1:80571884-80578981	Cluster_3913	7098	1318	23.299	598	0.484	.	UAAUGGUUCAAAGGACGAAGGA	51	0.395	22	N5	-1	20	6	24	59	856	88	265	3.80977	6.59503	0.000361048	0.000806444	LTR/Gypsy
chr4:111408501-111409110	Cluster_42213	610	1313	23.211	20	0.412	.	UAGUACGUAGUCGCCGGCGAUU	71	0.222	22	N6	-1	17	12	13	147	780	42	302	11.0606	6.75221	0.000169822	0.000422669	LTR/CRM
chr2:5655263-5658573	Cluster_15080	3311	1312	23.193	544	0.607	.	GUAGAUCAGAGGUAGAUAAUAG	42	0.364	22	N5	-1	15	10	10	134	806	74	263	3.88966	6.61557	0.000143776	0.000364202	LTR/Unknown
chr5:93509625-93517547	Cluster_53443	7923	1298	22.946	385	0.542	.	UCGUGCGUGUCCGUGUUCUUCA	30	0.471	22	N5	-1	11	3	5	56	784	58	381	3.64876	6.55494	0.00279314	0.00501104	LTR/Gypsy
chr3:96251859-96252474	Cluster_30586	616	1296	22.91	73	0.515	.	AAAAGAUGCACCAGGAAUAAGAUC	31	0.385	22	N6	-1	12	18	19	105	755	96	291	10.7833	6.50088	1.41057e-07	1.32442e-06	LTR/CRM
chr8:29818617-29820318	Cluster_77548	1702	1296	22.91	568	0.543	.	AGCGUCGCCUCCUCUUCGGCAU	61	0.333	22	N5	-1	20	9	58	504	657	19	29	10.7333	6.45588	3.36536e-06	1.92047e-05	LTR/Copia
chr3:150746407-150746966	Cluster_32836	560	1290	22.804	15	0.558	.	AAAUUCGUUCUGAGCGCUCCGC	39	0.452	22	N6	-1	9	7	23	115	806	125	205	10.6432	6.37509	1.57231e-05	6.66319e-05	LTR/CRM
chr4:108978102-108981316	Cluster_42001	3215	1283	22.681	98	0.448	.	AACGGAGCUAGCUGGAAUGCAA	33	0.553	22	N5	-1	18	12	18	147	752	127	209	10.7013	6.42728	9.88304e-05	0.000274276	LTR/CRM
chr2:155745687-155746324	Cluster_21715	638	1274	22.522	412	0.947	+	UAAAUUGAACUAACGGCGUUAA	52	0.177	22	N14	-1	0	8	14	163	538	173	378	10.8399	6.55201	2.70988e-07	2.34756e-06	hairpin/inverted repeat
chr9:57982759-57983521	Cluster_87382	763	1267	22.398	25	0.547	.	CAAAAACUCAACAAGCCCUAAC	23	0.526	22	N6	-1	12	15	24	100	761	140	215	10.7056	6.43098	4.77729e-05	0.000157701	LTR/CRM
chr1:109083609-109093381	Cluster_5134	9773	1257	22.221	687	0.523	.	CUACCCUUACCUUCGUCAUUCU	41	0.399	22	N5	-1	9	10	30	68	778	60	302	10.7057	6.43077	2.32178e-07	2.06416e-06	LTR/Gypsy
chr10:92040569-92041315	Cluster_96599	747	1253	22.15	1173	0.939	+	UAAUCGGAUAAAAGGGCCUCUU	53	0.168	22	N11	-1	6	7	30	101	772	106	231	10.7725	6.49099	1.14318e-07	1.10649e-06	hairpin/inverted repeat
chr8:21567988-21573971	Cluster_77176	5984	1247	22.044	523	0.555	.	CGGCCAUACCCUGAUUUGUUCA	34	0.379	22	N5	-1	40	5	15	82	860	28	217	5.23532	6.46931	5.36392e-05	0.000171758	LINE
chr3:88899853-88900722	Cluster_30269	870	1234	21.814	52	0.583	.	UAUCACGUGCAUAAUAAGAAGG	27	0.443	22	N6	-1	7	19	13	110	727	120	238	10.7828	6.50008	4.92241e-06	2.59877e-05	LTR/CRM
chr2:97069758-97072001	Cluster_19171	2244	1230	21.744	41	0.515	.	CAACAAUUGAGACAGGGUACUA	13	0.636	22	N5	-1	9	15	17	139	748	94	208	10.5851	6.323	7.13636e-05	0.000212768	LTR/CRM
chr5:107337651-107338418	Cluster_54060	768	1224	21.638	17	0.645	.	AGAGAUUUCUGGACUUCCUAUAUU	55	0.294	22	N6	-1	9	16	13	63	753	97	273	10.8838	6.59126	3.15262e-05	0.000116587	LTR/CRM
chr5:53473826-53478918	Cluster_51728	5093	1209	21.372	344	0.423	.	CCGCCUCGCCCGACCUCAUGCU	36	0.4	22	N5	-1	9	1	11	86	851	36	215	10.6571	6.38702	1.01757e-06	7.35274e-06	LTR/Gypsy
chr7:140083959-140090978	Cluster_73784	7020	1201	21.231	426	0.514	.	AAUAUCGAUAGUGAGCUUGGGAGC	45	0.365	22	N5	-1	16	28	7	89	816	21	224	5.32301	6.46117	5.79346e-06	2.96868e-05	LTR/Gypsy
chr5:108962401-108964960	Cluster_54158	2560	1197	21.16	35	0.39	.	UCAUCACGCACAAUAGCCUCAA	22	0.615	22	N5	-1	14	9	15	123	740	72	224	10.6196	6.35348	4.44011e-06	2.39425e-05	LTR/CRM
chr3:188118012-188118271	Cluster_34640	260	1191	21.054	60	0.467	.	CCCCUUGUGAAGGACUCCCGAU	64	0.191	22	N6	-1	6	0	14	107	923	65	76	10.8037	6.51894	1.17378e-06	8.10787e-06	LTR/Copia
chr2:204844055-204852140	Cluster_24003	8086	1187	20.984	481	0.517	.	CUUCGCCACGGCUCUAGGAUC	37	0.356	22	N5	-1	19	2	11	103	778	34	240	4.21021	6.46303	0.00112329	0.00219069	Zm00004b009505
chr3:59748423-59750018	Cluster_29137	1596	1186	20.966	673	0.522	.	CGAUCGGCAAUCUGGGGUGCA	30	0.368	22	N5	-1	10	29	51	163	646	78	209	10.6864	6.41332	3.00234e-06	1.77648e-05	LTR/Gypsy
chr6:35725639-35727966	Cluster_61087	2328	1183	20.913	366	0.409	.	CACACAACCCUUGCGAUCCUUC	41	0.366	22	N5	-1	4	4	3	84	876	29	183	10.5361	6.27875	4.91009e-06	2.59877e-05	LTR/Gypsy
chr9:71892063-71892097	Cluster_87992	35	1181	20.877	0	0	-	CCUGAACCUCGUGUCAUGUAGC	451	0.052	22	N11	-1	3	0	9	118	982	36	33	5.16217	6.40851	0.000156451	0.000392504	LTR/Gypsy
chr5:107340601-107340921	Cluster_54061	321	1174	20.754	40	0.309	.	AAGAAAACAAUGAUUACGGCGGCC	35	0.247	22	N6	-1	17	47	6	97	535	123	349	10.9548	6.65512	0.000606376	0.00125933	LTR/CRM
chr3:87810602-87811124	Cluster_30188	523	1163	20.559	61	0.534	.	AAAGUCCAAAAAUCUCUACGA	46	0.294	22	N6	-1	7	8	10	113	594	156	275	10.8702	6.57867	4.217e-05	0.000143433	LTR/CRM
LWRW02000234.1:45051-45321	Cluster_100180	271	1161	20.524	23	0.452	.	UUAGGAAUCAGGGAGAAGACAA	37	0.433	22	N6	-1	7	8	22	113	728	119	164	10.5038	6.25016	0.000102019	0.00027966
chr2:95528369-95529472	Cluster_19050	1104	1157	20.453	56	0.491	.	CUUCUGAACCCCACCAUAUUGU	39	0.569	22	N5	-1	19	12	18	126	626	99	257	10.4356	6.1895	3.33961e-05	0.000121779	LTR/CRM
chr9:50303141-50306711	Cluster_87048	3571	1145	20.241	210	0.71	.	AGCCUUCUCCUCUUCGUCGCGUA	44	0.343	22	N5	-1	21	2	12	88	619	145	258	10.6094	6.34397	3.47462e-07	2.92914e-06	LTR/Gypsy
chr2:19367557-19368380	Cluster_15862	824	1142	20.188	22	0.574	.	AAAUCUUCAUCUGCCUGGUCGA	42	0.249	22	N6	-1	0	4	14	58	982	31	53	3.14539	6.43776	0.00476039	0.00818453	LTR/Gypsy
chr7:59911106-59911616	Cluster_70505	511	1140	20.153	27	0.536	.	CAGUACCACCGUUGAACGAUUA	20	0.373	22	N6	-1	17	18	13	100	655	81	256	10.8251	6.53776	4.08534e-05	0.00013956	LTR/CRM
chr7:22724300-22725070	Cluster_68899	771	1130	19.976	35	0.564	.	ACCACCAAAACACGCUGAUUAGGA	33	0.369	22	N6	-1	11	2	21	105	692	90	209	10.7036	6.42846	7.7957e-07	5.7932e-06	LTR/CRM
chr4:158891505-158893061	Cluster_44163	1557	1125	19.888	119	0.28	.	GGGUAAUAUACUGAGGCGAAGGCA	36	0.336	22	N5	-1	78	6	8	48	562	88	335	10.5034	6.24926	2.08121e-06	1.30013e-05	LTR/Gypsy
chr4:224687971-224692476	Cluster_47426	4506	1125	19.888	592	0.463	.	CGCCGCGGCAUUAUGUGCACCA	29	0.377	22	N5	-1	9	6	4	51	890	37	128	4.08059	6.35179	0.00198162	0.00365981	LTR/Gypsy
chr7:135272350-135273120	Cluster_73561	771	1121	19.817	60	0.431	.	UUCAGUCCCAGACGUUAGCAGA	48	0.31	22	N6	-1	16	2	9	45	636	134	279	10.5541	6.29449	6.87594e-06	3.43359e-05	LTR/Gypsy
chr7:126020840-126024670	Cluster_73120	3831	1116	19.728	544	0.491	.	GACCAAGCGUGGACCGUCCGGCCU	31	0.381	22	N5	-1	16	3	8	54	677	61	297	5.18997	6.34402	1.18687e-05	5.34773e-05	LTR/Copia
chr3:174589300-174590434	Cluster_33984	1135	1114	19.693	49	0.392	.	AUAUGUUUUGCAGGUCUUUGA	47	0.217	22	N5	-1	16	3	22	504	511	50	8	10.7796	6.49664	1.19103e-05	5.35109e-05	Zm00004b018229
chr8:39977269-39977815	Cluster_78013	547	1110	19.622	28	0.388	.	CACUUCCCUUUCAGCUUUGCGA	27	0.266	22	N6	-1	20	10	60	121	661	72	166	10.8535	6.56309	0.000247084	0.000581723	LTR/CRM
chr4:111604302-111604572	Cluster_42238	271	1104	19.516	34	0.414	.	GAAGAAAACAAUGAUUACGGCGGC	22	0.426	22	N6	-1	10	6	15	123	580	116	254	10.5275	6.27092	0.000298744	0.000684841	LTR/CRM
chr5:61584168-61585647	Cluster_52086	1480	1104	19.516	1102	0.476	.	AUGCACGGCACCGAAUAAACAG	35	0.268	22	N5	-1	8	0	24	268	754	32	18	10.6169	6.35061	2.95918e-07	2.52174e-06	Zm00004b012465
chr1:135402264-135406266	Cluster_6111	4003	1104	19.516	587	0.478	.	CUUCUGCUCUUCGUCGCGUAUC	46	0.37	22	N5	-1	11	10	12	57	744	77	193	10.5365	6.27864	4.96634e-07	3.97307e-06	LTR/Gypsy
chr2:163854721-163860370	Cluster_22092	5650	1103	19.499	183	0.455	.	CUUCGCGCAUCCAAAGAAAGAU	41	0.461	22	N5	-1	10	1	5	59	635	48	345	10.4058	6.16253	6.93793e-06	3.44262e-05	LTR/Copia
chr4:113634925-113637998	Cluster_42318	3074	1097	19.393	168	0.512	.	AAUUAUUGGGCCAAGUAAGAGUAC	47	0.353	22	N5	-1	6	5	16	89	555	46	380	5.23947	6.38511	1.39403e-05	6.07176e-05	LTR/Copia
chr2:96930372-96933110	Cluster_19163	2739	1091	19.286	33	0.475	.	AAAGGUAAGAAUUGGUAAGAGCUU	11	0.655	22	N5	-1	6	9	16	95	661	92	212	10.4731	6.22231	3.06402e-05	0.000113579	LTR/CRM
chr6:156602350-156602622	Cluster_66837	273	1090	19.269	58	0.551	.	CACUUUGAGCUCGAACUUGUUU	30	0.269	22	N6	-1	7	12	9	114	580	79	289	10.4984	6.24461	5.83813e-06	2.98182e-05	LTR/Copia
chr8:95864065-95865043	Cluster_80213	979	1083	19.145	60	0.642	.	CAAAUGGAGAAGGCAGAGCAGA	20	0.452	22	N6	-1	15	3	28	132	651	88	166	5.04648	6.28961	0.000752706	0.00152289	LTR/CRM
chr1:180008167-180010277	Cluster_8040	2111	1081	19.11	90	0.637	.	CGUUGCUGAGGAUCCUGGUGAG	107	0.208	22	N5	-1	50	13	37	287	558	30	106	10.6381	6.36947	1.64949e-06	1.0732e-05	LTR/Gypsy
chr8:24323170-24323845	Cluster_77289	676	1067	18.862	35	0.628	.	UGAGCGAUGAUCAUGUGUGAGC	122	0.155	22	N6	-1	7	13	16	38	848	29	116	10.462	6.2123	3.77216e-05	0.000132026	LTR/Gypsy
chr10:53636250-53636521	Cluster_94853	272	1067	18.862	32	0.392	.	CCACGGUCAGAUGCGGGCUCAA	94	0.351	22	N6	-1	6	7	13	90	601	99	251	10.5452	6.28634	2.3382e-05	9.31391e-05	LTR/CRM
chr8:39971423-39971969	Cluster_78010	547	1065	18.827	40	0.41	.	UGUCCUCCGUUUUCUUUGUUA	19	0.363	22	N6	-1	7	15	15	143	566	81	238	10.6747	6.40198	2.60155e-05	0.000100722	LTR/CRM
chr7:115825923-115828689	Cluster_72619	2767	1064	18.809	259	0.654	.	AAAAUGCUCAUGAGAUUGUCC	26	0.338	22	N5	-1	12	6	12	399	576	32	27	4.16751	6.28915	0.000415957	0.000910923	Zm00004b035972
chr2:194279792-194288758	Cluster_23448	8967	1060	18.738	724	0.44	.	AGGCAUGGAUAAUGGUUGGAAGAU	35	0.389	22	N5	-1	12	4	9	47	804	37	147	2.48012	6.37865	0.00360356	0.00633452	Mutator
chr1:78317608-78318362	Cluster_3809	755	1050	18.562	48	0.493	.	UUCCAUGUUUCGAGUGACCUGC	48	0.283	22	N6	-1	48	1	10	84	743	92	72	10.4063	6.16247	2.00799e-06	1.26447e-05	CACTA
chr3:86743551-86744866	Cluster_30103	1316	1047	18.509	96	0.509	.	AUAUCGUUAGUAAUGGGUUUGUU	37	0.457	22	N5	-1	3	7	17	80	577	144	219	10.5823	6.31927	5.77507e-06	2.96868e-05	LTR/CRM
chr6:148552769-148553821	Cluster_66407	1053	1044	18.456	78	0.289	.	AGGCUCGACUUGUGGCAAAAGGUU	41	0.297	22	N5	-1	15	4	10	62	573	76	304	10.5124	6.25693	1.04158e-06	7.44426e-06	LTR/Copia
chr2:108667455-108668907	Cluster_19678	1453	1042	18.42	44	0.508	.	CCUCAAUUCCCUGUGGAGUCAC	35	0.362	22	N5	-1	8	5	8	80	670	76	195	10.6288	6.36065	2.40511e-05	9.4754e-05	LTR/CRM
chr9:43065954-43070926	Cluster_86769	4973	1038	18.35	829	0.463	.	AAAUAUUGAAUAGUUGCGCUACCA	40	0.313	22	N5	-1	6	0	43	48	707	25	209	10.5646	6.3035	1.41554e-06	9.40497e-06	LTR/Gypsy
chr6:50472303-50474319	Cluster_61672	2017	1035	18.297	55	0.603	.	UUCGGGUGGUUCCUUAGUGCAA	23	0.583	22	N5	-1	19	11	14	113	671	76	131	10.4382	6.19083	3.81501e-06	2.11376e-05	LTR/CRM
chr6:48787102-48787887	Cluster_61565	786	1025	18.12	28	0.562	.	AGAGACGUGAGCCUAGGCACAAAG	41	0.399	22	N6	-1	8	6	26	104	541	71	269	10.6937	6.41872	8.46497e-05	0.000244215	LTR/CRM
chr8:158416243-158416520	Cluster_83122	278	1025	18.12	33	0.453	.	AACGGCAGUGAUGACGUGGCAGGG	69	0.187	22	N6	-1	12	5	2	56	455	88	407	10.6934	6.41845	6.63702e-05	0.000200904	LTR/Copia
chr7:135276656-135279637	Cluster_73565	2982	1020	18.031	185	0.449	.	CGCGUCUCGUCAGUUGCGGAAA	41	0.403	22	N5	-1	11	5	6	73	675	37	213	10.3665	6.12735	4.03781e-05	0.000138238	LTR/Gypsy
chr2:171728512-171729094	Cluster_22420	583	1019	18.014	1	0.52	.	CAGACUGAUGUUCCAAUUGAUU	89	0.232	22	N6	-1	6	0	11	392	564	31	15	10.4656	6.21519	1.46955e-05	6.36534e-05	Zm00004b008718
chr3:87802923-87803551	Cluster_30184	629	1015	17.943	38	0.491	.	CUCAUCUUGGGCCAAAAGAAAU	13	0.526	22	N6	-1	5	4	14	104	639	72	177	10.3977	6.15502	3.58221e-05	0.000127079	LTR/CRM
chr10:112292300-112293613	Cluster_97466	1314	1014	17.925	81	0.581	.	CACUUGUCGCUGAAUUUCUUUU	42	0.425	22	N5	-1	9	11	17	93	646	72	166	10.4036	6.15994	1.28706e-06	8.73642e-06	LTR/CRM
chr10:132229651-132230388	Cluster_98524	738	1012	17.89	61	0.492	.	CAGGCGUCCCCGAGAAUAGAUC	65	0.3	22	N6	-1	17	6	12	41	773	62	101	10.5769	6.31437	3.08429e-06	1.80454e-05	LTR/Unknown
chr9:141877151-141878120	Cluster_91139	970	1011	17.872	54	0.327	.	CUACAUGUCAUCCUCAAACUA	43	0.303	22	N6	-1	22	4	12	134	520	50	269	10.5927	6.32806	0.000127633	0.000330544	LTR/CRM
chr4:111347750-111348022	Cluster_42209	273	1008	17.819	51	0.571	.	UGGAAUAACUCGAUUGGGGGAA	46	0.364	22	N6	-1	6	7	22	73	500	110	290	10.4767	6.22472	9.82528e-05	0.000273157	LTR/CRM
chr4:187052520-187054022	Cluster_45505	1503	1007	17.802	65	0.496	.	AAAUCGGUAAUGUGAAGGGGGU	33	0.357	22	N5	-1	6	7	8	118	647	77	144	4.97412	6.14101	0.000192887	0.000468799	LTR/Gypsy
chr9:51029501-51031446	Cluster_87106	1946	1006	17.784	103	0.43	.	UUUUGGUUGAUACAGGCAGUGC	43	0.364	22	N5	-1	3	5	9	43	536	124	286	10.5689	6.30722	3.22236e-06	1.86445e-05	LTR/Gypsy
chr10:8711513-8718253	Cluster_92989	6741	1003	17.731	785	0.45	.	CAGCUGUGCCUCCAAGGAUUCU	46	0.349	22	N5	-1	20	1	10	65	675	18	214	4.97789	6.2202	0.000101628	0.000279077	Zm00004b038008
chr2:153863069-153865813	Cluster_21608	2745	1000	17.678	352	0.49	.	CGUGCACCGUGACUAGCUUCCA	32	0.388	22	N5	-1	124	8	6	69	621	20	152	4.90777	6.16529	0.000521296	0.00109277	Zm00004b008471
chr7:57479666-57481650	Cluster_70421	1985	997	17.625	51	0.441	.	CUUUUCAUUCGUCACCUGCAAA	21	0.598	22	N5	-1	9	6	15	110	604	109	144	10.3432	6.10641	3.58727e-06	2.03298e-05	LTR/CRM
chr1:233933971-233934397	Cluster_10793	427	996	17.607	666	0.203	.	CGGAGUUGUUCGAGUUGUGCGU	79	0.112	22	N6	-1	5	4	2	85	816	72	12	4.02263	6.16214	0.000807055	0.00162284	LTR/Gypsy
chr3:90274988-90279417	Cluster_30333	4430	996	17.607	171	0.326	.	AUUGCUAUAUGUGGUUUUGGGUGU	43	0.289	22	N5	-1	4	4	12	89	478	70	339	5.06373	6.32811	0.000510641	0.00107619	LTR/Gypsy
chr10:50660750-50661021	Cluster_94692	272	996	17.607	33	0.51	.	UUAGGACAAUCACGCUGCACGU	21	0.421	22	N6	-1	7	2	19	112	621	69	166	10.275	6.04656	6.07774e-05	0.000189461	LTR/Gypsy
chr10:48960810-48962437	Cluster_94583	1628	994	17.572	32	0.34	.	CAUUAAGGAGCGUUCAUGUCAA	18	0.597	22	N5	-1	6	11	18	103	623	100	133	10.3604	6.12196	0.000193686	0.000469397	LTR/CRM
chr1:138036650-138037967	Cluster_6233	1318	993	17.554	61	0.353	.	AUCUCUCACCGAUAAACCUUGC	27	0.455	22	N5	-1	12	2	22	88	580	72	217	10.475	6.22348	5.9414e-07	4.68146e-06	LTR/CRM
chr4:3041288-3045002	Cluster_37631	3715	988	17.466	142	0.751	.	CCCUUAGCUCGGUCGGCCUUGC	38	0.378	22	N5	-1	13	8	10	74	665	93	125	10.3618	6.12279	6.61691e-07	5.06113e-06	LTR/Gypsy
chr4:93465138-93465722	Cluster_41409	585	987	17.448	52	0.698	.	CAGGAUUGGAGGUUGAUGAUGC	28	0.365	22	N6	-1	6	8	11	83	601	103	175	10.2922	6.06154	2.88638e-05	0.000107502	LTR/CRM
chr2:214764281-214765471	Cluster_24578	1191	986	17.43	270	0.389	.	UCACAGAACUACUCGAUGCCCG	55	0.303	22	N5	-1	30	4	12	340	574	16	10	10.3628	6.12369	2.54761e-06	1.54078e-05	LTR/Copia
chr5:108971298-108973443	Cluster_54160	2146	982	17.36	71	0.453	.	AAGACAAGAAGACGGGCGGCUA	19	0.542	22	N5	-1	7	9	14	118	451	85	298	10.4009	6.15745	6.56287e-07	5.0444e-06	LTR/CRM
chr2:203373501-203374547	Cluster_23912	1047	980	17.324	223	0.507	.	AAGCGCGAAUUAAAACUAGAAA	59	0.287	22	N5	-1	3	0	2	37	825	79	34	10.4177	6.17239	5.79619e-07	4.59011e-06	LTR/Gypsy
chr10:92041672-92042191	Cluster_96600	520	980	17.324	873	0.992	+	CAAAUUUUGGAAUGCUUGGUAGC	133	0.173	22	N11	-1	20	7	15	122	395	215	206	4.92406	6.1914	0.000108476	0.000293766	hairpin/inverted repeat
chr10:53304429-53308872	Cluster_94828	4444	979	17.307	192	0.458	.	AGCCUCCCUUUCCUCAAAACACUC	35	0.408	22	N5	-1	5	4	2	61	545	50	312	4.91513	6.16386	6.51543e-05	0.000198759	LTR/Gypsy
LWRW02000111.1:18300-19117	Cluster_100448	818	975	17.236	35	0.399	.	CUCAUGACCCGUUUCAACGCAA	21	0.451	22	N6	-1	4	9	15	69	605	89	184	10.5575	6.29658	2.19484e-05	8.8928e-05
chr6:48895953-48896268	Cluster_61575	316	973	17.201	29	0.562	.	CACAACAGGAGGGGUCAGCAAC	15	0.473	22	N6	-1	4	12	16	73	608	71	189	10.3104	6.0774	1.03134e-05	4.79862e-05	LTR/CRM
chr3:87831700-87832021	Cluster_30192	322	968	17.112	19	0.668	.	CGAUUCGGCAAAGAUGCACCAG	64	0.296	22	N6	-1	4	7	9	155	487	101	205	10.61	6.34318	0.000113325	0.000302715	LTR/CRM
chr1:84135185-84135866	Cluster_4056	682	962	17.006	35	0.489	.	CCGUUAUUUGUGGGCUUCACCG	127	0.227	22	N6	-1	5	1	16	31	762	57	90	10.5089	6.25338	4.83379e-06	2.57802e-05	CACTA
chr4:110247103-110248312	Cluster_42106	1210	957	16.918	25	0.392	.	UUGAAUGUGAUGCUAGUGGAAU	26	0.575	22	N5	-1	8	11	11	90	621	63	153	10.1815	5.96395	2.52662e-05	9.85508e-05	LTR/CRM
chr5:106006400-106006917	Cluster_53978	518	956	16.9	29	0.5	.	UUAAGGGCAGUUCUAAAGAAGA	50	0.381	22	N6	-1	4	6	9	75	580	85	197	10.4504	6.20094	0.000175687	0.000433821	LTR/CRM
chr9:54416350-54417276	Cluster_87233	927	953	16.847	50	0.41	.	CGAUGCAAGGGCUAUGGACACG	30	0.458	22	N6	-1	13	2	9	99	645	57	128	10.3117	6.07833	1.60353e-06	1.05644e-05	LTR/CRM
chr10:23537838-23540138	Cluster_93639	2301	953	16.847	77	0.592	.	AACCUUUGUCGAGUAGUUCUUA	34	0.448	22	N5	-1	7	6	12	65	662	59	142	3.84644	6.16236	0.00144896	0.0027707	LTR/CRM
chr1:139000152-139000870	Cluster_6269	719	951	16.812	30	0.426	.	UAGCUCUAAACACAAACCCAUC	16	0.481	22	N6	-1	20	5	14	122	550	69	171	10.2688	6.04044	3.05286e-06	1.79497e-05	LTR/CRM
chr2:107598615-107601722	Cluster_19631	3108	949	16.776	355	0.566	.	CCAUCGCGGAUCCAAUGGUUGC	54	0.418	22	N5	-1	32	20	15	60	627	64	131	4.79684	5.98912	0.00033373	0.000758389	LTR/Gypsy
chr9:54251811-54254017	Cluster_87220	2207	947	16.741	67	0.582	.	UAUGUAGAGUUGUAGGUGGGAA	60	0.506	22	N5	-1	5	3	10	69	588	101	171	10.3458	6.10851	4.31364e-07	3.54125e-06	LTR/CRM
chr5:109811102-109811570	Cluster_54225	469	939	16.599	40	0.604	.	ACUUGGGAUGCGUUGAAACGGGAU	31	0.413	22	N6	-1	7	9	10	78	534	116	185	10.4042	6.16021	1.17306e-06	8.10787e-06	LTR/CRM
chr1:275443562-275444352	Cluster_12811	791	935	16.529	405	0.437	.	CAUGGACCCGAGAUCGCAGAGC	148	0.108	22	N6	-1	12	0	7	66	841	5	4	10.3347	6.09862	1.94856e-06	1.24708e-05	LTR/Gypsy
chr1:305967109-305970329	Cluster_14416	3221	932	16.476	880	0.429	.	UAGAAGGAAGAUCCGAUCGCAG	53	0.311	22	N5	-1	18	15	18	136	698	37	10	4.94212	6.12824	1.82893e-05	7.52692e-05	Zm00004b005721
chr6:42048985-42051010	Cluster_61319	2026	922	16.299	134	0.537	.	CGUUGCCCGGGUGAUAGUGAAU	50	0.321	22	N5	-1	4	2	2	32	697	43	142	10.2946	6.06307	2.05553e-06	1.28923e-05	LTR/Gypsy
chr3:90016763-90017216	Cluster_30311	454	919	16.246	71	0.536	.	GAUUUGAACAUGCUGGAUUCAA	78	0.272	22	N6	-1	6	9	19	98	585	79	123	10.2948	6.06353	0.000438621	0.000949942	LTR/CRM
chr4:90923100-90923371	Cluster_41312	272	918	16.228	20	0.562	.	CAAAAACUCAACAAGCCCUAAC	61	0.368	22	N6	-1	7	1	25	76	569	85	155	10.4133	6.16777	8.37667e-05	0.000242336	LTR/CRM
chr4:50648683-50650419	Cluster_39882	1737	912	16.122	53	0.592	.	CAUUACUUGGGAGAUUGCGGUU	21	0.514	22	N5	-1	8	5	13	79	545	108	154	10.2517	6.02528	5.35832e-06	2.78454e-05	LTR/CRM
chr3:86737112-86740517	Cluster_30098	3406	908	16.051	61	0.41	.	AUUCCCUGUGGAGUCACAACAU	11	0.598	22	N5	-1	12	2	20	84	518	117	155	10.2061	5.98537	7.92184e-05	0.000230882	LTR/CRM
chr5:31031607-31031857	Cluster_50701	251	903	15.963	33	0.592	.	CGACCACGUGUGUAAGCUCUCU	39	0.2	22	N6	-1	3	1	6	34	575	52	232	10.4549	6.20487	1.68737e-05	7.05256e-05	LTR/Copia
chr2:24968027-24968469	Cluster_16138	443	902	15.945	7	0.516	.	CGGGCCUUCAAGACAAAUGUUU	60	0.204	22	N6	-1	3	0	5	78	677	56	83	10.4806	6.2274	0.000115184	0.000306635	LTR/Gypsy
chr2:33576634-33580519	Cluster_16537	3886	897	15.857	409	0.513	.	AUUCGAGUAAAUGAGGACUAGA	23	0.399	22	N5	-1	12	5	13	47	610	25	185	2.51494	6.18766	0.00304277	0.0054155	LTR/Copia
chr6:48241250-48241761	Cluster_61531	512	896	15.839	27	0.497	.	AAAAUCAGGAAGUUGGAGGAGA	21	0.528	22	N6	-1	19	5	20	85	577	65	125	10.2553	6.02836	1.35221e-05	5.93913e-05	LTR/Gypsy
chr5:145106045-145110242	Cluster_55632	4198	888	15.698	781	0.534	.	CACCAUGUCGCGGUAAAGCUUU	45	0.294	22	N5	-1	61	0	6	68	589	45	119	10.295	6.06332	1.24705e-06	8.53872e-06	LTR/Copia
chr4:147806682-147806828	Cluster_43668	147	885	15.645	268	0.84	+	UUAGUGAGUAUUACUUUGGUGG	50	0.215	22	N11	-1	18	87	23	105	324	86	242	10.2358	6.01105	9.93725e-07	7.21371e-06	intergenic
chr6:100493237-100495634	Cluster_63946	2398	882	15.592	832	0.584	.	GUGCACACGGUGGAUAAUAG	50	0.271	22	N5	-1	76	0	65	114	564	39	24	10.2554	6.02833	8.72957e-07	6.45659e-06	intergenic
chr7:99794042-99800540	Cluster_71979	6499	882	15.592	64	0.477	.	UUCAAGAAGAGGCUAGCAAGAA	58	0.49	22	N5	-1	10	19	6	23	469	49	306	2.96661	6.1749	0.00386537	0.00675686	LTR/Gypsy
chr1:175561589-175567520	Cluster_7820	5932	877	15.503	236	0.542	.	AGACAAAUGUCCGACAAGUACCUC	35	0.401	22	N5	-1	19	3	11	33	419	38	354	10.3038	6.07106	1.09496e-06	7.69906e-06	LTR/Gypsy
chr6:156597300-156598053	Cluster_66834	754	875	15.468	80	0.533	.	UAUGUCAACUGGCUGCUCUCGG	78	0.25	22	N6	-1	6	2	4	52	572	49	190	10.2302	6.0061	1.30488e-06	8.795e-06	LTR/Copia
chr8:103844438-103854550	Cluster_80577	10113	868	15.344	379	0.545	.	UUAGGUGCGAAGAAAGGAAUUGGG	29	0.41	22	N5	-1	21	11	4	31	525	64	212	2.84244	6.1406	0.000940618	0.00186695	LTR/Gypsy
chr2:203372200-203372469	Cluster_23910	270	866	15.309	15	0.492	.	UUUCCCAUGAGCCGUGAUUCCC	55	0.226	22	N6	-1	3	5	3	57	702	42	54	10.1174	5.90742	0.000184861	0.000452203	LTR/Gypsy
chr1:135646622-135647669	Cluster_6128	1048	863	15.256	38	0.306	.	CAGAUUGUAUGCAUCAUGGUAG	26	0.504	22	N5	-1	16	2	24	111	519	60	131	10.1622	5.94631	1.52292e-05	6.51818e-05	LTR/CRM
chr1:111455014-111458417	Cluster_5219	3404	860	15.203	522	0.42	.	CCUCUGAGUUCUCAUGUAUUAGC	34	0.372	22	N5	-1	11	3	4	51	596	54	141	10.191	5.97142	6.31445e-07	4.8861e-06	LTR/Copia
chr8:39979653-39979921	Cluster_78015	269	856	15.132	43	0.585	.	UGGUUUAUAGGAUUGCGGUAAA	29	0.397	22	N6	-1	10	5	19	96	525	55	146	10.1369	5.92431	0.000106282	0.000289324	LTR/CRM
chr3:87678153-87678420	Cluster_30167	268	854	15.097	38	0.526	.	AAAUUCAUGGCAUGCAAACUAA	25	0.434	22	N6	-1	8	8	11	70	498	93	166	10.1455	5.93152	1.56277e-05	6.64073e-05	LTR/CRM
chr4:151312423-151312818	Cluster_43827	396	852	15.061	52	0.336	.	CGGCUGAACUAGCACGCGCGCU	69	0.171	22	N6	-1	11	40	6	40	462	74	219	10.5042	6.24761	0.0014403	0.00276087	LTR/CRM
chr2:148304078-148306876	Cluster_21367	2799	851	15.044	228	0.456	.	UAGAAAAGGUAAGCAUAGAGGG	43	0.389	22	N5	-1	6	1	10	22	516	21	275	10.2304	6.00616	6.842e-07	5.20789e-06	LTR/Gypsy
chr3:181685050-181685369	Cluster_34321	320	851	15.044	69	0.497	.	CUACUCUCUCAAGGUAUUCUU	41	0.219	22	N6	-1	2	0	8	215	565	26	35	10.326	6.09033	1.09063e-05	5.00215e-05	LTR/Copia
chr4:71759409-71760294	Cluster_40664	886	849	15.008	30	0.63	.	GAAAAUCUAAAUUGUUGCCUCGA	18	0.556	22	N6	-1	9	8	16	98	484	91	143	10.0006	5.80574	0.00024044	0.000567786	LTR/CRM
chr5:161198685-161200887	Cluster_56317	2203	849	15.008	280	0.888	+	CGAGGCCAUGGAAAAACAAACA	28	0.3	22	N5	-1	4	6	20	37	450	108	224	3.14695	6.10022	0.00458692	0.00791232	LTR/Gypsy
chr2:87906437-87911888	Cluster_18765	5452	847	14.973	177	0.56	.	ACUAAUUCUAUGUUGUUCUUCU	63	0.341	22	N5	-1	3	20	7	23	472	35	287	10.3207	6.08565	1.09363e-05	5.00215e-05	LTR/Gypsy
chr3:87376953-87377817	Cluster_30146	865	847	14.973	21	0.714	.	AAAAUCUAAAUUGUUGCCUCGA	22	0.56	22	N6	-1	9	13	14	124	440	84	163	10.0486	5.84741	0.000262761	0.000612197	LTR/CRM
chr9:54007605-54009301	Cluster_87207	1697	847	14.973	51	0.575	.	UCCUCCCAUGUUUAUAAACCAA	18	0.576	22	N5	-1	14	13	19	84	491	82	144	10.136	5.92353	0.000335124	0.000760454	LTR/CRM
chr10:53637626-53638218	Cluster_94855	593	841	14.867	23	0.541	.	UGACGAAUGAAAAGAUGGGGCAAU	20	0.518	22	N6	-1	7	7	14	55	497	80	181	10.2745	6.04496	3.36817e-06	1.92047e-05	LTR/CRM
chr5:15613229-15614821	Cluster_49991	1593	839	14.832	59	0.325	.	CAAGAAGUUUAAUAAGAUCCCC	23	0.384	22	N5	-1	6	11	2	49	397	80	294	4.67249	5.98143	0.00062953	0.00130397	LTR/Copia
chr4:111344300-111344572	Cluster_42208	273	838	14.814	15	0.554	.	AGAAAAGACAAUGGCACCACUC	43	0.347	22	N6	-1	8	5	13	122	457	54	179	10.3611	6.12121	4.68729e-05	0.000155384	LTR/CRM
chr9:55459776-55460856	Cluster_87266	1081	834	14.743	36	0.65	.	AGUGAUGGGUUUGUGUUUAGAU	23	0.415	22	N5	-1	7	9	8	82	467	66	195	10.3768	6.13465	0.000135293	0.000345505	LTR/CRM
chr2:97073761-97074820	Cluster_19173	1060	831	14.69	58	0.445	.	GUCCCAUUACUCGCGCUCGUAA	33	0.378	22	N5	-1	3	1	26	76	456	96	173	10.2084	5.98675	1.30691e-06	8.795e-06	LTR/CRM
chr8:95865351-95866554	Cluster_80214	1204	830	14.673	46	0.492	.	UGAAUGUGAUGCUAGUGGAAUU	12	0.624	22	N5	-1	11	9	20	98	513	54	125	4.51066	5.82373	0.00194351	0.00359791	LTR/CRM
chr6:99973067-99975405	Cluster_63908	2339	828	14.637	173	0.436	.	ACACUGACCAUCAACCUCCUCC	25	0.355	22	N5	-1	15	0	12	96	652	22	31	10.1515	5.93661	1.64451e-06	1.0732e-05	intergenic
chr7:147758315-147761648	Cluster_74170	3334	825	14.584	65	0.526	.	UGAAGCACAAGACUAAGGGAGG	46	0.472	22	N5	-1	14	8	11	40	528	48	176	10.1467	5.93249	7.43727e-06	3.66718e-05	LTR/Copia
chr1:171410916-171414228	Cluster_7622	3313	823	14.549	519	0.532	.	CAGCAUUUUCGUACCAGGUCAU	39	0.345	22	N5	-1	12	6	3	47	615	37	103	10.1516	5.93671	7.36315e-07	5.55068e-06	LTR/Gypsy
LWRW02000127.1:34315-34973	Cluster_100163	659	816	14.425	20	0.379	.	CGAUGCAAGGGCUAUGGACACG	22	0.58	22	N6	-1	7	5	10	80	488	76	150	9.99705	5.80224	0.000340183	0.000769706
chr7:56964579-56965964	Cluster_70383	1386	815	14.407	42	0.391	.	CGUUCGUUUGUUGUUGUUACAA	40	0.564	22	N5	-1	8	5	10	131	453	70	138	10.0822	5.87605	1.78956e-05	7.40378e-05	LTR/CRM
chr1:19286451-19286960	Cluster_1150	510	812	14.354	7	0.671	.	CUGGUCGCCGGUUUAGAGAAG	45	0.26	22	N6	-1	19	3	12	324	355	27	72	10.2421	6.01612	5.06677e-05	0.00016517	LTR/Gypsy
chr1:53117955-53118569	Cluster_2678	615	812	14.354	61	0.495	.	UGUUGUUUAGUGUGUACUCCUAUG	25	0.34	22	N6	-1	3	4	8	60	614	51	72	10.1878	5.96851	8.63764e-06	4.14184e-05	LTR/Unknown
chr4:102960506-102961263	Cluster_41806	758	811	14.337	38	0.448	.	GGAGUGCAUUUUAGUUGGGGAG	37	0.291	22	N6	-1	4	1	2	82	541	56	125	10.2879	6.05582	0.000765338	0.00154447	LTR/CRM
chr5:150626336-150626579	Cluster_55876	244	810	14.319	0	0.527	.	AAAACCCUACCCUAUGAACUCC	68	0.133	22	N6	-1	3	0	5	72	670	55	5	10.1876	5.96834	1.99228e-06	1.26267e-05	LTR/Gypsy
chr1:144659702-144662075	Cluster_6478	2374	805	14.231	51	0.626	.	CCCAAGAUGAGAAGAGAUGUAA	46	0.601	22	N5	-1	4	5	11	95	497	44	149	9.99262	5.79773	1.60876e-05	6.79927e-05	LTR/CRM
chr1:131615754-131617030	Cluster_5938	1277	799	14.125	54	0.468	.	UGAUAAGAAGGAACAAAUCUAG	16	0.625	22	N5	-1	7	14	9	82	473	83	131	9.98289	5.78928	2.34036e-05	9.31391e-05	LTR/CRM
chr9:43230861-43231828	Cluster_86785	968	793	14.018	92	0.417	.	AUAGGAGGUGGUGUAUCGGUUU	34	0.416	22	N6	-1	7	5	10	69	486	87	129	10.0096	5.81235	4.23982e-06	2.30835e-05	LTR/CRM
chr6:23755853-23756103	Cluster_60580	251	791	13.983	70	0.448	.	CAUGUCGCCAGGGUUAGCUAGG	71	0.162	22	N6	-1	2	16	15	176	449	18	115	10.1315	5.91891	3.09756e-06	1.80557e-05	LTR/Gypsy
chr2:19369391-19370239	Cluster_15863	849	790	13.965	68	0.635	.	AACUUCGUCCCCAAUCAUCCUCUU	39	0.235	22	N6	-1	2	0	6	61	582	20	119	3.61049	5.94683	0.00423281	0.00735815	LTR/Gypsy
chr3:32570001-32573515	Cluster_27936	3515	789	13.948	448	0.541	.	CAUGCUUGUCAGCUCUAUCUAG	44	0.444	22	N5	-1	3	3	5	42	604	35	97	4.65718	5.88259	4.44317e-05	0.000148843	LTR/Copia
chr1:41383612-41384326	Cluster_2161	715	787	13.912	8	0.483	.	CAAUACAAUGAUCUGAUGAGCU	38	0.217	22	N6	-1	3	2	10	98	635	26	13	10.203	5.98146	0.00173346	0.00323579	intergenic
chr8:105597362-105599157	Cluster_80656	1796	787	13.912	76	0.638	.	AGAAAAUCAUCAGCAAGGCACCUC	24	0.414	22	N5	-1	11	5	14	47	433	38	239	10.1228	5.91135	9.93528e-06	4.6503e-05	LTR/Copia
chr1:96463189-96463404	Cluster_4621	216	784	13.859	96	0.338	.	CAGUGUGUGCGUAGAUCUGGGU	59	0.152	22	N6	-1	4	1	12	16	574	52	125	10.097	5.88868	1.06247e-06	7.53828e-06	Mutator
chr2:96925738-96928619	Cluster_19161	2882	770	13.612	26	0.408	.	AAAAUCUAAAUUGUUGCCUCGA	9	0.696	22	N5	-1	6	13	12	72	450	76	141	10.0167	5.81839	3.59143e-06	2.03298e-05	LTR/CRM
chr6:48243064-48243473	Cluster_61532	410	770	13.612	14	0.518	.	UUUUGCUUAGGAAUCAGGGAGA	21	0.545	22	N6	-1	9	3	16	64	437	89	152	10.0487	5.84651	4.79688e-05	0.000158015	LTR/CRM
chr1:301951164-301951870	Cluster_14217	707	766	13.541	667	0.386	.	CUGUCACCGGAGGAAAACCAUA	51	0.287	22	N6	-1	5	17	17	127	496	62	42	10.0798	5.87356	9.68391e-07	7.0625e-06	Zm00004b005590
chr3:59753664-59755625	Cluster_29139	1962	765	13.524	113	0.371	.	AAAGUUUGUUUGAUGUUAGGUGGG	14	0.416	22	N5	-1	3	0	16	79	450	54	163	9.97588	5.78327	0.000369984	0.000824055	LTR/Unknown
chr1:19338250-19338714	Cluster_1152	465	764	13.506	29	0.412	.	CAUUGUACCCACCUAAACUCCC	54	0.233	22	N6	-1	42	2	0	61	569	31	59	10.0576	5.85413	1.54072e-06	1.01934e-05	LTR/Gypsy
chr9:138701550-138701865	Cluster_90966	316	763	13.488	44	0.553	.	UGAGAUACCAGAGGGGCUGCCA	25	0.394	22	N6	-1	9	17	13	73	460	59	132	10.1297	5.91722	4.44342e-06	2.39425e-05	LTR/CRM
chr2:134444400-134447603	Cluster_20757	3204	760	13.435	144	0.541	.	GCAACGGCGGCGCUCGCGACGU	32	0.368	22	N5	-1	11	7	2	35	530	13	162	2.33901	6.003	0.005484	0.00928608	LTR/Gypsy
chr4:111475200-111475450	Cluster_42217	251	760	13.435	29	0.529	.	UAAACGUGGAAUAGGGUGUCGA	42	0.347	22	N6	-1	6	9	10	70	452	80	133	10.1203	5.90881	1.1714e-05	5.29324e-05	LTR/CRM
chr6:103586700-103586971	Cluster_64127	272	760	13.435	35	0.493	.	CGCUGCUUGAGUCACUGGUUCU	32	0.266	22	N6	-1	5	6	6	82	482	55	124	10.1069	5.89732	3.68235e-06	2.07557e-05	intergenic
chr5:150621470-150621713	Cluster_55872	244	758	13.4	0	0.384	.	AAAACCCUACCCUAUGAACUCC	94	0.137	22	N6	-1	2	0	3	61	662	18	12	10.074	5.86844	3.05649e-06	1.79497e-05	LTR/Gypsy
chr1:186661463-186662089	Cluster_8424	627	757	13.382	746	0.457	.	UUUAACUGAUUGUGAUAAUAGA	56	0.26	22	N6	-1	14	2	26	128	486	56	45	10.0548	5.85169	9.21022e-07	6.74842e-06	Zm00004b003032
chr7:50573552-50577604	Cluster_70097	4053	756	13.364	208	0.454	.	AUGUCAAUGCCGAAGGACUAGAGU	42	0.434	22	N5	-1	14	9	4	22	413	29	265	9.96791	5.77572	2.19038e-06	1.35752e-05	LTR/Gypsy
chr3:237517114-237517814	Cluster_37206	701	751	13.276	745	0.389	.	GUGGAUAGGGCGAAAUAGAUGU	58	0.262	22	N6	-1	19	0	41	143	479	63	6	10.0468	5.84459	2.63672e-06	1.57801e-05	intergenic
chr3:105589369-105590284	Cluster_30975	916	750	13.258	236	0.256	.	UAAAAGGAUAAUCAGACUAGGGU	49	0.22	22	N6	-1	3	15	4	45	343	127	213	10.1678	5.95021	4.3652e-05	0.00014688	LTR/Gypsy
chr5:151683270-151687400	Cluster_55928	4131	750	13.258	220	0.548	.	ACUUAAGAAGCAGUUAACGGAGUU	52	0.452	22	N5	-1	1	6	7	30	460	51	195	9.91391	5.72881	4.91201e-06	2.59877e-05	LTR/Gypsy
chr4:67559757-67562919	Cluster_40478	3163	745	13.17	361	0.57	.	CAAUAGGGUCAACUUUGGAGCA	50	0.268	22	N5	-1	1	1	1	18	536	25	163	10.1236	5.91147	3.55433e-05	0.000126376	LTR/Gypsy
LWRW02000119.1:96580-97619	Cluster_100218	1040	744	13.152	18	0.52	.	CCCCUGAGGCUAUUGUGUGUGA	16	0.624	22	N5	-1	9	7	5	84	437	54	148	9.94509	5.75596	8.79413e-06	4.19727e-05
chr8:113093538-113096075	Cluster_81000	2538	743	13.135	739	0.445	.	UUUCCAUCUUCUGCUUCACGG	48	0.346	22	N5	-1	14	9	29	180	470	30	11	10.0297	5.82968	1.26332e-06	8.61256e-06	Zm00004b026312
chr9:84157651-84159266	Cluster_88488	1616	743	13.135	216	0.564	.	UCAUGCGAGAGUCCUGAGCUACU	51	0.209	22	N5	-1	2	6	5	57	288	140	245	10.1904	5.96976	0.000109669	0.000295974	LTR/Gypsy
chr7:123374958-123379078	Cluster_72993	4121	740	13.082	461	0.518	.	UUUAGAGGACGGUAUAGAGUGC	34	0.369	22	N5	-1	5	1	1	38	582	15	98	3.59534	5.8717	0.000487062	0.00103625	LTR/Gypsy
chr3:11306966-11307371	Cluster_26944	406	739	13.064	78	0.69	.	AAGGACAACGACAACAACUACG	38	0.319	22	N6	-1	4	4	14	28	406	34	249	10.0259	5.8264	1.07395e-06	7.5854e-06	LTR/Copia
chr6:150782065-150782808	Cluster_66544	744	737	13.029	5	0.744	.	UUUCAUUCCUAAGGUUGUCAAU	43	0.255	22	N6	-1	11	12	6	41	570	29	68	10.1299	5.91701	5.59101e-05	0.000177464	LTR/Copia
chr5:179411765-179412989	Cluster_57186	1225	735	12.993	720	0.599	.	GUGUCCCUUGAUCUUCGUCGU	26	0.284	22	N5	-1	17	32	9	138	527	9	3	9.95609	5.76539	2.69076e-06	1.60422e-05	intergenic
chr1:211674816-211675745	Cluster_9708	930	735	12.993	93	0.54	.	UGAGCUAUGAUCAUGUGUGAGC	34	0.302	22	N6	-1	7	23	2	60	472	67	104	9.94207	5.75319	4.17738e-06	2.29026e-05	LTR/Gypsy
chr3:14187953-14188810	Cluster_27094	858	729	12.887	15	0.324	.	CAUCUAGCUCUAGGAAAUCAAC	31	0.299	22	N6	-1	1	2	7	52	505	79	83	9.83691	5.66242	6.35553e-05	0.000195785	LTR/Copia
chr10:77213065-77214029	Cluster_95913	965	728	12.869	31	0.566	.	AAAUAAGCCACUUUGAUUGAUG	27	0.33	22	N6	-1	1	0	7	46	584	37	53	9.98572	5.79123	1.96543e-06	1.25276e-05	LTR/Unknown
chr3:105361954-105363319	Cluster_30962	1366	727	12.852	99	0.547	.	AAUGUCCCGUUUGGCUGUAGUGGA	25	0.351	22	N5	-1	9	1	7	22	392	90	206	10.115	5.90373	5.48142e-05	0.000174742	LTR/Gypsy
chr3:88095950-88096222	Cluster_30214	273	715	12.64	10	0.663	.	CAUCCAUGACCGGCCGUACACU	23	0.48	22	N6	-1	3	11	14	78	467	40	102	9.86827	5.68901	7.52651e-06	3.69955e-05	LTR/CRM
chr10:148603466-148605330	Cluster_99553	1865	715	12.64	251	0.227	.	AGGCGACGAUGAUGGUGACGGCGA	50	0.313	22	N5	-1	9	5	4	51	471	38	137	9.96205	5.77057	2.12724e-06	1.32362e-05	LTR/Gypsy
chr1:188789332-188790317	Cluster_8540	986	714	12.622	18	0.494	.	AACCGUGGAAUAAGUGUAUCAA	10	0.678	22	N6	-1	8	3	18	67	438	54	126	9.63292	5.4887	0.0026267	0.00472866	LTR/CRM
chr1:131600950-131602116	Cluster_5934	1167	712	12.587	86	0.469	.	GCAGCACGACCCCAAUACCCAA	25	0.472	22	N5	-1	15	5	20	72	348	74	178	9.95592	5.76521	1.79876e-06	1.15592e-05	LTR/CRM
chr2:148223066-148225221	Cluster_21356	2156	708	12.516	142	0.517	.	GAAAGCACGGAGUAAGGUUGGGAU	35	0.379	22	N5	-1	6	8	0	25	404	30	235	9.86438	5.68555	3.76491e-06	2.09768e-05	LTR/Copia
chr9:6395708-6396721	Cluster_84934	1014	707	12.498	686	0.375	.	UUGAUCACCAGGGCGUCCUUCU	98	0.236	22	N5	-1	22	0	16	102	541	21	5	9.9806	5.78663	3.77261e-06	2.09768e-05	Zm00004b031568
chr9:42857502-42858697	Cluster_86751	1196	706	12.481	33	0.414	.	AAACGGAGGACAUACUUGCUGG	20	0.528	22	N5	-1	9	7	4	83	454	41	108	9.84687	5.67107	0.000305962	0.000699342	LTR/CRM
chr2:123362854-123364071	Cluster_20286	1218	701	12.392	68	0.508	.	AAGCAUGGAUGUCCUGAAUUUCCC	25	0.399	22	N5	-1	4	2	9	56	407	61	162	9.98909	5.79394	7.99434e-06	3.88084e-05	LTR/CRM
chr4:50647135-50648392	Cluster_39881	1258	700	12.374	63	0.54	.	UAGUUCUUCGAUUGCUUGCAGG	22	0.559	22	N5	-1	5	7	20	92	378	74	124	9.87677	5.69629	2.63486e-06	1.57801e-05	LTR/CRM
chr8:20758002-20762680	Cluster_77112	4679	686	12.127	313	0.587	.	AGAUUCUGACCCACCUACACC	52	0.359	22	N5	-1	8	8	2	126	447	14	81	9.90179	5.71805	1.33304e-06	8.93249e-06	LTR/Gypsy
LWRW02000127.1:73567-74911	Cluster_100169	1345	685	12.109	29	0.466	.	AGAAGCAAAAUCAGUAAACUCAC	20	0.648	22	N5	-1	8	5	6	65	393	86	122	9.85767	5.67997	0.000119395	0.000315701
chr10:139343832-139346142	Cluster_98929	2311	682	12.056	79	0.666	.	CGCUCGCACCUCGAACCGCAGU	48	0.318	22	N5	-1	4	0	9	30	490	13	136	9.89515	5.71226	1.99708e-06	1.26267e-05	LTR/Gypsy
chr10:50611251-50612022	Cluster_94680	772	679	12.003	17	0.483	.	AAAGAUCGGGCACCUCAGCUUCU	27	0.583	22	N6	-1	5	5	13	51	408	93	104	9.74839	5.58547	4.02039e-05	0.000138074	LTR/CRM
chr9:57279957-57281587	Cluster_87344	1631	674	11.915	24	0.623	.	CGUGAUGUUGUUGACUGUGAUG	28	0.513	22	N5	-1	13	4	8	60	373	56	160	9.9421	5.75303	5.68254e-06	2.94067e-05	LTR/CRM
chr10:49337322-49337707	Cluster_94600	386	673	11.897	45	0.462	.	CUUGUUCUACUUGUUCUUGCAA	30	0.334	22	N6	-1	2	2	5	62	356	56	190	10.0005	5.80316	0.000147343	0.000372035	LTR/CRM
chr9:43059178-43065672	Cluster_86768	6495	672	11.879	254	0.475	.	CUGGGAUAAAUGUUGUGUUUAA	23	0.482	22	N5	-1	8	6	2	34	463	35	124	4.32071	5.58622	0.000682668	0.00140291	LTR/Gypsy
chr10:143922087-143924617	Cluster_99225	2531	670	11.844	194	0.449	.	AUUCUGAGAGAUGUAUGCGACA	13	0.549	22	N5	-1	6	8	4	76	393	36	147	9.7444	5.58257	0.000455515	0.000982459	LTR/Unknown
chr1:226879677-226883121	Cluster_10452	3445	666	11.773	233	0.641	.	UUUCCUCACUUGUCGCGCGUGC	49	0.345	22	N5	-1	9	3	5	48	371	39	191	9.85143	5.67422	8.61851e-06	4.14184e-05	LTR/Gypsy
chr6:156592550-156593419	Cluster_66832	870	663	11.72	61	0.463	.	CUGGGUGACAUUAGCAAGGGAG	31	0.323	22	N6	-1	5	3	14	48	397	30	166	4.50403	5.74971	8.50393e-05	0.000244215	LTR/Copia
chr2:163853693-163854216	Cluster_22091	524	662	11.703	20	0.535	.	CACAUAGACAUCCGGCAUCACU	30	0.32	22	N6	-1	11	0	22	31	364	20	214	9.92287	5.7358	9.40881e-05	0.000263552	LTR/Copia
chr9:55972323-55974675	Cluster_87294	2353	662	11.703	300	0.536	.	CCAUUAAUGCCGGAGCUUACCA	53	0.275	22	N5	-1	2	1	3	15	479	4	158	9.94388	5.7541	4.30784e-05	0.000145692	LTR/Gypsy
chr3:166639900-166640141	Cluster_33640	242	659	11.65	11	0.369	.	AAGCCCUGUAGUCUACCACCUC	122	0.184	22	N6	-1	0	0	8	39	478	34	100	10.1185	5.90529	0.00157601	0.00299537	intergenic
chr9:50834800-50836905	Cluster_87093	2106	659	11.65	28	0.487	.	UUAGGGGAGGAGACGACGUUC	21	0.678	22	N5	-1	10	5	18	77	364	47	138	9.7686	5.60287	8.96727e-05	0.000253803	LTR/CRM
chr9:69554546-69556044	Cluster_87876	1499	656	11.597	121	0.409	.	CUCCUCAAUGUGUGGCUCCUC	30	0.38	22	N5	-1	10	2	8	152	326	47	111	9.76566	5.60013	2.58817e-05	0.000100452	LTR/Gypsy
chr10:27933266-27934750	Cluster_93811	1485	653	11.544	256	0.802	+	UCAACAGCUACUCAGGACUCUC	49	0.34	22	N5	-1	10	17	4	54	309	126	133	9.78923	5.62032	4.15232e-06	2.2845e-05	LTR/Gypsy
chr8:49095900-49096594	Cluster_78297	695	650	11.491	33	0.397	.	CAAAACCUCGUUCAUUAAUCUCAU	14	0.583	22	N6	-1	10	11	9	63	391	59	107	9.63216	5.4863	0.000507219	0.00107476	LTR/CRM
chr7:176987658-176988085	Cluster_75763	428	649	11.473	35	0.092	-	CGGAGUGGUAGUGGAGGGUACG	226	0.12	22	N11	-1	92	7	57	109	284	19	81	10.0969	5.88637	0.00165424	0.00312136	CACTA
chr8:112352202-112352951	Cluster_80974	750	649	11.473	6	0.473	.	CAGAAUCCUCUGUAGCUUGCUC	31	0.291	22	N6	-1	5	7	6	38	533	43	17	9.55463	5.42052	0.000475178	0.00101648	LTR/Gypsy
chr5:104783500-104783872	Cluster_53904	373	648	11.455	7	0.355	.	AGCUUCCACAGGUAGAACAAGAGA	39	0.427	22	N6	-1	3	1	15	62	358	50	159	9.68438	5.53006	2.1489e-05	8.72923e-05	LTR/CRM
LWRW02000127.1:26350-26763	Cluster_100158	414	647	11.438	23	0.609	.	AUCGUUAGUGAUGGGUUUGUGU	16	0.547	22	N6	-1	0	10	8	76	392	51	110	9.71998	5.5609	5.48299e-05	0.000174742
chr7:56966360-56966727	Cluster_70384	368	647	11.438	33	0.416	.	UGAAUGUGAUGCUAGUGGAAUU	23	0.315	22	N6	-1	8	1	10	129	356	78	65	10.0708	5.86373	0.000713895	0.00145186	LTR/Gypsy
chr2:183173426-183174662	Cluster_22912	1237	646	11.42	283	0.098	-	CAAAAUGUAGUUGAACGGGCUU	55	0.283	22	N5	-1	1	0	1	17	405	87	135	4.32327	5.6758	0.000910222	0.0018112	LINE
chr1:141906850-141907428	Cluster_6370	579	644	11.385	7	0.582	.	CAAGGCGUAGGCAACAGUAGUG	30	0.475	22	N6	-1	6	14	9	69	385	57	104	9.68422	5.52995	2.79166e-05	0.000105224	LTR/CRM
chr8:50499506-50500197	Cluster_78365	692	644	11.385	21	0.497	.	UAGAAAAGACAAUGGCACCACU	27	0.53	22	N6	-1	14	5	12	71	385	59	98	9.5715	5.4349	0.000851059	0.00169995	LTR/CRM
chr6:21885780-21887505	Cluster_60486	1726	641	11.331	65	0.582	.	CGUUGCUGAGGAUCCUGGUGAG	53	0.195	22	N5	-1	3	0	43	73	456	4	62	10.003	5.80481	0.000259667	0.000607699	LTR/Gypsy
chr4:110795000-110795320	Cluster_42165	321	639	11.296	12	0.513	.	UCGUUUCUUGGUUAUGUUGUGA	35	0.419	22	N6	-1	3	7	16	53	370	69	121	9.89057	5.70747	0.000128877	0.000331822	LTR/CRM
chr1:154810410-154810825	Cluster_6918	416	639	11.296	65	0.926	+	CUGAUUCCAGCACUUAGACAAA	64	0.233	22	N11	-1	1	2	20	60	375	58	123	9.65387	5.50389	3.49015e-05	0.000125517	LTR/Copia
chr2:96518792-96519920	Cluster_19137	1129	637	11.261	34	0.499	.	GAAUUGGUAAGAGCUUGUGUAA	25	0.54	22	N5	-1	6	6	11	55	354	52	153	9.79341	5.62394	3.33067e-05	0.000121736	LTR/CRM
chr4:103007306-103008169	Cluster_41809	864	637	11.261	21	0.403	.	CGAUGCAAGGGCUAUGGACACG	13	0.553	22	N6	-1	11	5	11	65	377	57	111	9.77318	5.6066	0.000112902	0.000302616	LTR/CRM
chr10:6152386-6153690	Cluster_92877	1305	636	11.243	108	0.195	-	AAUUUGUGAGCGGGCGCAUGAUGG	41	0.291	22	N5	-1	44	4	2	27	294	75	190	9.86805	5.68851	5.18626e-06	2.71975e-05	LTR/Copia
chr6:23768610-23769167	Cluster_60585	558	632	11.172	88	0.348	.	AUCCGUCGAGGACUUGGAGCAU	44	0.229	22	N6	-1	1	1	11	49	398	36	136	9.86824	5.68857	1.00425e-05	4.68649e-05	LTR/Gypsy
chr5:109809295-109809764	Cluster_54223	470	630	11.137	53	0.467	.	AAACCCCCUAGCCGUCACCAAG	37	0.271	22	N6	-1	5	1	3	56	328	25	212	9.95866	5.76613	0.000383376	0.000847862	LTR/CRM
chr2:122075204-122077411	Cluster_20239	2208	629	11.119	306	0.477	.	CAGCGCGCACUAUGAUGAUCUC	26	0.362	22	N5	-1	4	2	6	42	403	29	143	4.33916	5.61305	0.000105985	0.000289015	LTR/Gypsy
chr2:123356258-123357390	Cluster_20284	1133	628	11.102	57	0.639	.	UAAACUAAGACCAGCAACUCGA	38	0.228	22	N5	-1	1	9	24	43	366	62	123	9.99942	5.80131	0.000566738	0.00118014	LTR/CRM
chr4:26253466-26255069	Cluster_38821	1604	627	11.084	102	0.617	.	CAUCUGGUCUGCAAUUCCUUGC	41	0.316	22	N5	-1	4	0	9	25	518	30	41	9.7469	5.58369	2.37772e-06	1.46206e-05	PIF/Harbinger
chr5:111121756-111122470	Cluster_54283	715	625	11.049	19	0.6	.	ACAUCUCUUGUUCUACCUGUGG	11	0.6	22	N6	-1	5	3	11	67	368	50	121	9.54788	5.41385	0.000171156	0.000425312	LTR/CRM
chr4:219960689-219966489	Cluster_47213	5801	623	11.013	403	0.549	.	CAACAACAUCCAGGUCCAGCCG	55	0.311	22	N5	-1	4	0	13	37	454	17	98	9.7773	5.61	2.53523e-06	1.54078e-05	LTR/Gypsy
chr6:123300970-123302494	Cluster_65104	1525	622	10.996	207	0.241	.	UACAUCCUGGAAAAAUUUUACGG	43	0.31	22	N5	-1	5	2	0	44	266	103	202	9.79108	5.62177	1.15763e-05	5.26133e-05	LTR/Copia
chr6:119738627-119740620	Cluster_64928	1994	618	10.925	23	0.456	.	AUUCCUCACUCUCCUCUAUGUU	9	0.701	22	N5	-1	4	3	11	57	372	48	123	9.68526	5.53087	0.000122354	0.000320821	LTR/CRM
chr1:122602073-122602994	Cluster_5618	922	617	10.907	121	0.872	+	CGCCGAAGCCGAGUACAUUGUC	33	0.269	22	N11	-1	5	7	3	16	302	91	193	9.65131	5.50137	1.09422e-05	5.00215e-05	LTR/Copia
chr2:145155904-145157616	Cluster_21199	1713	616	10.89	140	0.357	.	UACUCGAUAGGGACAAGGGCAGU	63	0.224	22	N5	-1	2	4	4	62	255	169	120	9.77746	5.61012	3.69314e-06	2.07557e-05	LTR/Gypsy
chr2:13058328-13058696	Cluster_15549	369	615	10.872	53	0.6	.	CUUCUCUUUCCCACGUUGCUUC	21	0.34	22	N6	-1	3	0	3	61	382	68	98	9.72523	5.56497	4.78187e-06	2.5678e-05	LTR/Gypsy
chr1:70003923-70005721	Cluster_3447	1799	614	10.854	30	0.423	.	CAUGCUAAGUGGGUUGAAUUUA	15	0.617	22	N5	-1	3	6	9	68	367	62	99	9.60236	5.4602	0.000296357	0.000681362	LTR/CRM
chr5:39072026-39075170	Cluster_51102	3145	614	10.854	148	0.191	-	AAAAUUCGCGCUGCCUCUGCCC	99	0.243	22	N5	-1	17	9	14	70	443	15	46	9.76314	5.59774	3.70963e-06	2.0774e-05	intergenic
chr5:106309201-106309472	Cluster_53994	272	613	10.836	7	0.289	.	CAAUGUAUGUCGCUGAUUCUGC	61	0.393	22	N6	-1	4	3	5	77	335	59	130	9.69009	5.53509	0.000398083	0.000876677	LTR/CRM
chr10:49334090-49335821	Cluster_94599	1732	612	10.819	19	0.529	.	AGCACAAGAAAGGAAAAGAGAAUA	12	0.624	22	N5	-1	6	2	11	66	363	43	121	9.583	5.44303	5.21117e-05	0.00016813	LTR/CRM
chr4:39778361-39779598	Cluster_39432	1238	610	10.783	342	0.354	.	CCAAACGCCGGUACGACCCCUG	40	0.334	22	N5	-1	7	0	1	45	445	35	77	9.66478	5.5128	4.80498e-06	2.5714e-05	LTR/Gypsy
chr1:5920918-5921172	Cluster_390	255	605	10.695	18	0.484	.	CAAAACUCUACUUAUGCUUCUUC	24	0.359	22	N6	-1	40	3	10	21	269	79	183	9.62339	5.47741	1.62919e-05	6.8487e-05	LTR/Copia
chr10:3224169-3224420	Cluster_92694	252	603	10.66	7	0.587	.	AGCUUCCACAGGUAGAACAAGAGA	45	0.471	22	N6	-1	4	7	6	69	317	40	160	9.66954	5.51691	3.31917e-06	1.9064e-05	LTR/CRM
chr3:30039635-30040513	Cluster_27817	879	602	10.642	49	0.022	-	AAGAUCGAGAUUGCAUGCUAUG	50	0.236	22	N11	-1	0	4	4	11	345	98	140	9.5683	5.43122	0.00050975	0.0010759	LTR/Gypsy
LWRW02000157.1:66559-67020	Cluster_100224	462	595	10.518	15	0.523	.	UUGCUUAGGAAUCAGGGAGAAG	20	0.294	22	N6	-1	6	1	28	38	327	51	144	9.97406	5.77847	0.00172213	0.00322399
chr4:183639600-183642650	Cluster_45314	3051	593	10.483	175	0.531	.	CCCUCCCCUUUGUCUCUCUUUC	20	0.396	22	N5	-1	24	5	17	40	427	20	60	4.28798	5.65044	0.00157091	0.0029893	LINE
chr5:106680550-106680822	Cluster_54020	273	592	10.465	10	0.713	.	UCCAUGACCGGUCGUACACUAG	23	0.562	22	N6	-1	6	7	13	66	365	44	91	9.49902	5.37182	0.000133147	0.000341694	LTR/CRM
chr7:123382765-123383461	Cluster_72994	697	591	10.448	56	0.77	.	AGAGGCUGUGAUAAAAAUUUGA	149	0.227	22	N6	-1	9	6	28	65	348	75	60	9.64776	5.49825	1.17087e-05	5.29324e-05	CACTA
chr3:87304250-87304503	Cluster_30138	254	589	10.412	10	0.565	.	GAAACUCGAUCGGUGCAAAAUGUG	23	0.387	22	N6	-1	4	2	11	38	340	70	124	9.8784	5.6963	0.000243178	0.000573388	LTR/CRM
chr3:94890552-94894300	Cluster_30518	3749	589	10.412	137	0.565	.	AGGGAAGACUAGCAAGAAAACAAG	52	0.382	22	N5	-1	5	6	1	26	333	44	174	9.73676	5.5749	6.91784e-06	3.44262e-05	LTR/Gypsy
chr5:112572750-112574098	Cluster_54332	1349	586	10.359	21	0.517	.	UAAGAAUUGGUAAGAGCUUGUG	10	0.677	22	N5	-1	4	5	9	51	339	62	116	9.54165	5.4076	4.02423e-05	0.000138074	LTR/CRM
chr7:95471720-95476857	Cluster_71828	5138	586	10.359	224	0.604	.	CCUCCUCCUUGAUUGGCCUGUU	39	0.418	22	N5	-1	16	0	14	54	404	32	66	9.5689	5.43058	1.39942e-05	6.07836e-05	LTR/Copia
chr9:54388006-54389528	Cluster_87231	1523	582	10.288	44	0.364	.	GAAAAUCUAAAUUGUUGCCUCGA	10	0.627	22	N5	-1	6	6	11	68	297	50	144	9.5035	5.37523	9.05021e-05	0.000255229	LTR/CRM
chr4:95331017-95334295	Cluster_41499	3279	580	10.253	348	0.552	.	CAGGCAAACUAAUCGUGGUGGG	45	0.309	22	N5	-1	7	0	0	79	386	3	105	9.72949	5.56842	1.47592e-05	6.37531e-05	helitron
chr4:93640271-93640920	Cluster_41423	650	579	10.235	23	0.447	.	UUGAAUGUGAUGCUAGUGGAAU	10	0.658	22	N6	-1	2	10	6	62	342	50	107	9.46638	5.34391	0.000233826	0.000553835	LTR/CRM
chr8:61962836-61965647	Cluster_78791	2812	579	10.235	236	0.454	.	UAGAGCACGCAGCACAGGGAGG	21	0.418	22	N5	-1	3	8	1	27	374	25	141	9.59087	5.44925	6.31695e-06	3.19515e-05	LTR/Copia
chr8:109039868-109041966	Cluster_80833	2099	577	10.2	242	0.695	.	UAAAUCAGGACGGACAAAUCAG	41	0.315	22	N5	-1	3	21	5	33	425	36	54	9.69638	5.54006	7.79847e-06	3.80934e-05	LTR/Copia
chr6:62697736-62700632	Cluster_62119	2897	575	10.165	141	0.41	.	UACGUUGCCUCUCUGUUACUGG	12	0.383	22	N5	-1	1	0	2	17	409	14	132	9.54599	5.41109	3.74305e-05	0.0001313	LTR/Unknown
chr4:3255046-3256141	Cluster_37641	1096	574	10.147	573	0.39	.	UUAAAUGGAUCUGUAUGGUAUA	116	0.176	22	N5	-1	2	0	2	47	293	62	168	4.10345	5.47032	0.00108294	0.00211712	intergenic
chr3:137586767-137586991	Cluster_32286	225	573	10.129	21	0.361	.	CGAUGCAAGGGCUAUGGACACG	33	0.366	22	N6	-1	4	10	8	61	345	46	99	9.60903	5.4649	6.7927e-06	3.40542e-05	LTR/CRM
chr4:220308044-220309311	Cluster_47239	1268	570	10.076	235	0.388	.	CCUUCGCCGUGGCAGUCUUUUA	34	0.281	22	N5	-1	0	10	2	22	451	9	76	3.29699	5.56205	0.00245591	0.00444161	LTR/Gypsy
chr2:96004164-96004920	Cluster_19077	757	569	10.059	34	0.374	.	AAACCUUGCUCUGAUUACCAAC	41	0.404	22	N6	-1	4	11	15	35	300	57	147	9.85889	5.67891	0.000337954	0.000765768	LTR/CRM
chr1:253481580-253484470	Cluster_11716	2891	563	9.953	63	0.533	.	UUGAUCAGACUCCAUACACCUC	51	0.306	22	N5	-1	1	4	5	43	355	41	114	9.72063	5.56057	3.39047e-05	0.000123061
chr1:243240375-243241614	Cluster_11216	1240	562	9.935	96	0.616	.	UAUUACGAAGGCUUGCUAUACU	38	0.379	22	N5	-1	1	1	9	16	408	19	108	9.51014	5.38044	3.80467e-05	0.000132572
chr2:96312980-96314579	Cluster_19104	1600	561	9.917	19	0.496	.	UUACCAACUGAUGUGCACCCAG	20	0.569	22	N5	-1	1	4	7	41	320	64	124	4.1071	5.49947	0.00295233	0.00526587
chr1:154803005-154803560	Cluster_6911	556	560	9.9	31	0.404	.	UUCCUAGUUCGCCUUCCACCAA	68	0.307	22	N6	-1	4	0	5	31	472	18	30	9.65504	5.50439	8.63253e-06	4.14184e-05
chr2:211893835-211894084	Cluster_24417	250	557	9.847	0	0.461	.	CAGACUGAUGUUCCAAUUGAUU	63	0.178	22	N6	-1	3	0	3	236	288	23	4	9.50256	5.3738	2.36367e-05	9.35918e-05
chr5:54731912-54733928	Cluster_51789	2017	557	9.847	274	0.402	.	AAUGGGACGCCCUUGGCCAAGU	40	0.368	22	N5	-1	4	0	10	38	415	31	59	9.52708	5.39493	4.61762e-05	0.000153724
chr5:138334152-138335942	Cluster_55336	1791	557	9.847	329	0.558	.	CCCGCGAGCCCGUUGCUGUUUU	29	0.318	22	N5	-1	5	0	6	31	441	22	52	4.12751	5.4878	0.000598027	0.00124364
chr2:134440160-134443216	Cluster_20755	3057	556	9.829	158	0.295	.	UUCUUCAGCUUCGUGGGUAUCUUU	27	0.372	22	N5	-1	3	0	8	17	307	49	172	4.06888	5.45872	0.00132764	0.00255741
chr7:55305700-55306163	Cluster_70311	464	556	9.829	5	0.453	.	AACGAAACUCGAUCGGUGCAAA	24	0.392	22	N6	-1	13	15	12	44	321	46	105	9.84637	5.6677	0.000807279	0.00162284
chr7:125157779-125160519	Cluster_73079	2741	554	9.794	552	0.542	.	UCGUUGACGAGUCUCUCGGUG	18	0.394	22	N5	-1	7	12	3	161	327	28	16	9.48658	5.36047	6.58764e-05	0.000200183
LWRW02000204.1:9550-10121	Cluster_100591	572	553	9.776	11	0.439	.	AAAUUCGUUCUGAGCGCUCCGC	28	0.429	22	N6	-1	7	2	4	49	341	54	96	9.6544	5.50357	2.67832e-05	0.00010218
chr8:21285834-21289911	Cluster_77149	4078	553	9.776	91	0.611	.	CAAGGAAGCUAGCGCCGAGAUA	25	0.506	22	N5	-1	2	5	0	22	301	21	202	4.09588	5.39533	0.00133257	0.00256377
chr1:280143403-280145988	Cluster_13040	2586	552	9.758	338	0.654	.	CCAAAACUUCUCCUUGAUUAUU	25	0.355	22	N5	-1	1	2	9	32	429	25	54	3.13203	5.55012	0.00418991	0.00729166
chr7:116767689-116768445	Cluster_72650	757	551	9.74	0	0.479	.	ACGAACCUAACCAGCCCGUCCU	25	0.421	22	N6	-1	35	0	11	173	272	35	25	9.48747	5.36115	0.000122991	0.000321415
chr1:131035918-131036768	Cluster_5910	851	549	9.705	13	0.488	.	CACCAAAUGUUUCCCGCCCUCG	39	0.326	22	N6	-1	5	4	4	39	422	33	42	9.72484	5.56371	0.000108144	0.000293372
chr1:214790016-214791314	Cluster_9861	1299	549	9.705	181	0.179	-	AUAAUAAGCAACCAGGAAGAUCGU	26	0.301	22	N5	-1	4	16	4	78	313	22	112	9.51768	5.38652	7.34461e-06	3.63292e-05
chr5:104151282-104151908	Cluster_53861	627	548	9.687	50	0.755	.	CAAGAAUCCUCCGUCUGACUGC	67	0.29	22	N6	-1	3	4	4	68	343	24	102	9.61322	5.46834	2.87581e-05	0.000107471
chr6:119743217-119743724	Cluster_64930	508	547	9.67	36	0.521	.	CACUCUUGAGUUCAUGUCCAUC	12	0.547	22	N6	-1	5	5	10	54	306	51	116	9.49229	5.36557	0.000397038	0.000875606
chr3:8515307-8517265	Cluster_26814	1959	546	9.652	58	0.568	.	CUCCCCUGUGGUUCCCCUGCUU	14	0.385	22	N5	-1	13	11	8	20	391	22	81	9.36471	5.25775	0.000362292	0.000808071
chr2:204839089-204843790	Cluster_24002	4702	545	9.634	176	0.517	.	GUCUCCUUCGUUGAAUUCUCUU	21	0.466	22	N5	-1	7	4	12	30	359	12	121	3.2005	5.47876	0.00490297	0.00840203
chr1:230262328-230262572	Cluster_10627	245	543	9.599	54	0.451	.	CAACAAAAGGGAGAUAUCGAGA	60	0.149	22	N6	-1	6	1	4	25	350	72	85	9.70054	5.54299	4.40883e-05	0.000148031
chr4:111205850-111206122	Cluster_42197	273	543	9.599	12	0.49	.	AGUAAUAACAGGAGGCAAAGAAUG	15	0.506	22	N6	-1	1	6	9	53	342	43	89	9.67282	5.51908	0.00028737	0.000663617
chr5:106415650-106415920	Cluster_54000	271	543	9.599	17	0.602	.	AAACAAUGAUUACGGCGGCCUC	12	0.56	22	N6	-1	3	6	5	50	287	67	125	9.6322	5.48441	0.000503589	0.00106851
chr8:179930281-179936908	Cluster_84453	6628	543	9.599	289	0.505	.	CUCCUACGACAAACUCGAUUCA	30	0.39	22	N5	-1	6	7	3	20	417	21	69	3.03938	5.47529	0.00536059	0.00910008
chr7:116398909-116400327	Cluster_72634	1419	542	9.581	0	0.452	.	AUCGUUCAAAGGUUUGCCGGG	26	0.411	22	N5	-1	27	0	10	203	239	42	21	9.4934	5.366	4.45199e-05	0.000148843
chr4:39776378-39777425	Cluster_39431	1048	541	9.564	76	0.545	.	CGGCGAUGGAUGAGUUACGGAG	29	0.325	22	N5	-1	7	4	12	32	333	25	128	9.59539	5.4532	1.21331e-05	5.42015e-05
chr3:87349958-87350268	Cluster_30143	311	540	9.546	30	0.544	.	UUCAGUGACUACCUUUGUGCAA	14	0.502	22	N6	-1	6	6	6	35	343	27	117	9.24084	5.155	0.00370962	0.00649183
chr4:202895541-202895739	Cluster_46357	199	538	9.511	12	0.595	.	AAACUUCGCACCCAUGUCAUCU	46	0.195	22	N6	-1	3	0	15	247	251	21	1	9.51264	5.38239	4.30067e-05	0.000145692
chr8:180376850-180377153	Cluster_84484	304	534	9.44	33	0.699	.	GAAGACAGCUGGCAUUCCUCUC	58	0.245	22	N6	-1	7	0	2	17	458	9	41	9.64821	5.49821	3.51328e-05	0.000125772
chr2:201063958-201064207	Cluster_23774	250	533	9.422	0	0.54	.	CAGACUGAUGUUCCAAUUGAUU	51	0.174	22	N6	-1	3	0	2	235	277	12	4	9.44123	5.32155	6.93825e-05	0.000208015
chr8:178287751-178289364	Cluster_84310	1614	533	9.422	98	0.576	.	GAUUAGUAAGAAAAGGGAUGUACA	27	0.417	22	N5	-1	0	6	10	48	322	52	95	9.39574	5.28326	0.000122237	0.000320821
chr7:139547290-139550140	Cluster_73746	2851	532	9.405	177	0.532	.	CAUGUCCCACUAAUGCAAUUCU	54	0.406	22	N5	-1	3	4	1	16	323	28	157	9.55631	5.41972	7.61314e-06	3.73044e-05
chr9:50296399-50299863	Cluster_87045	3465	532	9.405	338	0.524	.	AAGGAAAGUAGCAGCAUGGCCA	38	0.38	22	N5	-1	13	1	10	27	325	27	129	4.15444	5.45696	0.000191668	0.000467213
chr8:49090108-49091266	Cluster_78294	1159	531	9.387	53	0.582	.	AGGCUUAUUCCCGUCAGUUCCUGG	26	0.539	22	N5	-1	4	2	7	47	273	40	158	9.47526	5.3504	1.78259e-05	7.39443e-05
chr4:90874562-90879149	Cluster_41309	4588	528	9.334	325	0.36	.	UUCUCUGGAAUUCGAGGCGCAG	26	0.337	22	N5	-1	12	0	0	19	339	18	140	9.53699	5.4032	5.34678e-06	2.78454e-05
chr7:71946940-71948030	Cluster_70855	1091	524	9.263	71	0.502	.	UUGCAUGCAAGGAGGUUCUCGG	43	0.227	22	N5	-1	7	9	11	118	257	58	64	9.70248	5.54392	0.000210902	0.00050334
chr5:16410650-16413376	Cluster_50036	2727	523	9.245	72	0.543	.	CUUCGUUUCCGUUCGCUGAUGA	31	0.453	22	N5	-1	6	1	3	40	351	35	87	9.39449	5.28161	2.78097e-05	0.000105224
chr8:29996600-29996828	Cluster_77562	229	522	9.228	59	0.609	.	GUGACGCAGCACCAUGGGCAAA	53	0.236	22	N6	-1	10	4	17	42	246	52	151	9.76939	5.60044	0.00188785	0.00349899
chr7:124287205-124288020	Cluster_73047	816	520	9.192	46	0.627	.	GUCCUCGAGCUGCCAUAGACUU	42	0.373	22	N6	-1	5	0	0	36	344	15	120	9.52863	5.39596	1.0442e-05	4.84408e-05
chr4:172006124-172007066	Cluster_44724	943	518	9.157	2	0.535	.	CCACAAAAAAGAGACGCCUGC	20	0.305	22	N6	-1	8	0	22	158	316	10	4	9.4076	5.29287	7.33039e-05	0.000217279
chr9:98299356-98302580	Cluster_89055	3225	516	9.122	211	0.486	.	GUGCUAUUGCUGUUGUGGAUUC	20	0.469	22	N5	-1	7	0	4	20	312	30	143	9.39542	5.28239	2.86877e-05	0.000107471
chr4:50665775-50666414	Cluster_39885	640	515	9.104	24	0.678	.	AAAAUCUAAAUUGUUGCCUCGA	20	0.509	22	N6	-1	2	2	16	62	279	53	101	9.37641	5.26705	0.000472435	0.00101277
chr5:106673100-106673362	Cluster_54018	263	515	9.104	13	0.515	.	GUAGUCGAAAUAUGUAGAGUUGU	12	0.46	22	N6	-1	2	1	8	36	301	46	121	9.6508	5.4992	0.000484298	0.00103265
chr9:57990165-57990569	Cluster_87386	405	514	9.086	16	0.63	.	AACUGAACCGUAGACAUGCUAA	23	0.467	22	N6	-1	7	8	5	63	320	41	70	9.53531	5.40144	0.000206984	0.000496255
chr5:119964941-119972527	Cluster_54622	7587	513	9.069	459	0.454	.	AUAUCACUGACGUCUCUAGAGG	20	0.415	22	N5	-1	18	14	22	16	328	19	96	3.94131	5.35159	0.00179506	0.0033349
chr3:12483258-12484898	Cluster_27013	1641	511	9.033	487	0.769	.	CCGUCGACACCAGCAGCU	48	0.268	22	N4	-1	89	5	5	52	338	11	11	3.17087	5.45627	0.00433516	0.00752772
chr1:184861856-184864354	Cluster_8297	2499	511	9.033	282	0.575	.	CGCCCGAGCCUCCUUUAAUCUC	23	0.382	22	N5	-1	15	1	2	32	284	7	170	9.35571	5.24905	8.67285e-05	0.000246806
chr9:4556074-4556234	Cluster_84817	161	511	9.033	31	0.663	.	CAAGUGAGUCGAGAGAGGGAGU	66	0.11	22	N6	-1	0	0	0	51	433	17	10	9.49282	5.36536	2.05716e-05	8.37824e-05
LWRW02000127.1:36467-36945	Cluster_100165	479	509	8.998	16	0.528	.	UUUUGGUGAUGGUGGAUCUCGU	17	0.605	22	N6	-1	5	2	6	39	328	48	81	9.28545	5.19016	0.000203953	0.000491242
chr1:218132694-218136139	Cluster_10020	3446	508	8.98	315	0.581	.	AACUAGGUAUAUGCUCGUGCGU	38	0.368	22	N5	-1	6	3	1	13	336	17	132	9.43624	5.31701	6.7978e-06	3.40542e-05
chr2:106379864-106383438	Cluster_19564	3575	508	8.98	129	0.474	.	CGUUCUUUAGUCCCAUGGCAUU	25	0.478	22	N5	-1	3	3	2	14	295	35	156	9.47753	5.3523	1.21e-05	5.42015e-05
chr3:8400720-8402275	Cluster_26797	1556	508	8.98	504	0.396	.	AAAGAACCUUGCUAUACAGAAC	31	0.309	22	N5	-1	8	0	5	93	367	12	23	9.48373	5.35767	6.78741e-06	3.40542e-05
chr2:134449378-134450913	Cluster_20758	1536	505	8.927	106	0.511	.	UUCCUUCACCUCAUCCUUGUUG	11	0.453	22	N5	-1	4	7	6	30	289	18	151	9.32684	5.22484	0.000260892	0.000609654
chr3:88485663-88487467	Cluster_30236	1805	505	8.927	26	0.406	.	AUGUUGCUGAUACUGAACAAGAUG	29	0.537	22	N5	-1	1	1	3	52	281	35	132	9.48057	5.35487	1.52562e-05	6.51818e-05
chr5:111120638-111121372	Cluster_54282	735	505	8.927	26	0.503	.	UAAACACACUAGCAGCAGCUCC	19	0.426	22	N6	-1	10	14	3	28	296	63	91	9.66521	5.51131	0.000509815	0.0010759
chr1:239410923-239411686	Cluster_11034	764	501	8.857	125	0.271	.	CUUUCUCCCACCUUUUGAACACA	45	0.236	22	N6	-1	0	15	4	14	275	99	94	9.5781	5.43698	0.000460517	0.000990522
chr9:88072885-88074831	Cluster_88622	1947	500	8.839	116	0.518	.	UUUGGUUGAUAAUUCCUUCCC	17	0.45	22	N5	-1	15	5	0	110	256	17	97	9.39628	5.28322	6.01294e-05	0.000187815
chr1:200152110-200153042	Cluster_9139	933	500	8.839	21	0.55	.	UUACGCACAUUACAGAUAGGGG	33	0.318	22	N6	-1	9	0	1	15	353	63	59	9.59564	5.45211	0.000284795	0.000658641
chr3:60338167-60338618	Cluster_29162	452	498	8.804	25	0.506	.	UAGUCGAAAUAUGUAGAGUUGU	18	0.456	22	N6	-1	10	1	3	74	261	44	105	9.58738	5.44525	0.000118842	0.000315303
chr4:98531215-98534417	Cluster_41620	3203	498	8.804	139	0.456	.	AUAGAGGAUGGAGUUAAGACAG	18	0.5	22	N5	-1	5	3	3	24	239	30	194	9.33918	5.23468	5.14723e-05	0.000166471
chr1:138429000-138429719	Cluster_6245	720	496	8.768	14	0.514	.	AGCGAUGGGUUUGUGUUUAGAGCU	16	0.619	22	N6	-1	4	2	7	31	266	55	131	9.42849	5.31047	1.75915e-05	7.31655e-05
chr6:86872616-86873480	Cluster_63217	865	496	8.768	114	0.47	.	AUCGAACCACCAGAAGAACAUG	49	0.242	22	N6	-1	8	0	10	41	429	7	1	9.55324	5.41654	3.85772e-05	0.00013353
chr10:23449900-23456258	Cluster_93631	6359	495	8.751	422	0.513	.	AAAACACCCCUGAACAAAUUCC	32	0.37	22	N5	-1	2	1	7	19	359	19	88	3.90878	5.3257	0.00239451	0.00435062
LWRW02000175.1:2420-3048	Cluster_100718	629	491	8.68	13	0.456	.	UAGUCGAAAUAUGUAGAGUUGU	8	0.668	22	N6	-1	3	6	9	49	297	41	86	9.4192	5.30257	6.57456e-05	0.000200173
chr10:34013297-34018292	Cluster_94031	4996	491	8.68	369	0.468	.	GAUAUCUCAAGUUAAGCUCCAUGU	22	0.415	22	N5	-1	10	10	4	38	283	13	133	3.9148	5.31135	0.00122496	0.00236835
chr4:31567782-31567810	Cluster_39073	29	490	8.662	0	0.998	+	CAUAUGAUGACAUGCCAGGUUU	205	0.061	22	N11	-1	0	1	4	7	408	18	52	3.03078	5.34124	0.00575332	0.00972113
chr9:94311659-94314822	Cluster_88873	3164	489	8.644	90	0.546	.	CUCCCCUCUUCAUUAUCAGCUC	49	0.262	22	N5	-1	1	3	2	53	265	27	138	9.55932	5.42111	0.000171756	0.000426129
chr10:49579203-49579862	Cluster_94624	660	489	8.644	31	0.476	.	CAAAGAUGCACCAGGAAUAAGAUU	28	0.374	22	N6	-1	2	13	10	36	265	39	124	9.606	5.4607	0.000395835	0.000874183
chr3:11307886-11308672	Cluster_26945	787	488	8.627	58	0.732	.	CUUCCAGAGAGCAGCUAGUUCG	27	0.387	22	N6	-1	1	0	15	23	291	24	134	9.33264	5.22886	2.31614e-05	9.26456e-05
chr5:150619801-150620366	Cluster_55870	566	486	8.591	1	0.385	.	UCAGGAGUGAAGAUGCGGGAGG	45	0.195	22	N6	-1	1	1	0	22	419	12	31	9.45277	5.33122	1.81569e-05	7.49212e-05
chr5:106676600-106677509	Cluster_54019	910	480	8.485	11	0.592	.	UCCAUGACCGGUCGUACACUAG	18	0.577	22	N6	-1	0	1	5	43	277	64	90	9.41131	5.2957	6.73998e-05	0.000203209
chr9:55457185-55459173	Cluster_87265	1989	479	8.468	19	0.541	.	UAGUACGUAGUCGCCGGCGAUU	9	0.674	22	N5	-1	3	0	6	39	284	47	100	9.38937	5.27716	7.40251e-05	0.00021859
chr5:108918300-108919021	Cluster_54146	722	478	8.45	17	0.563	.	CCAUCAGGUGAUUACACUCUAC	10	0.527	22	N6	-1	1	0	11	60	252	47	107	9.5741	5.4331	0.000430878	0.000938357
chr8:45934900-45935620	Cluster_78200	721	477	8.432	17	0.449	.	UGUUGUAUGAUACCCUUGGUGC	9	0.66	22	N6	-1	5	2	4	40	269	40	117	9.35542	5.24837	5.53285e-05	0.000175974
chr3:50858431-50861685	Cluster_28773	3255	475	8.397	85	0.423	.	UGGUCGGUAUAGGGAGGUUCUCG	54	0.335	22	N5	-1	7	0	0	33	225	75	135	4.10591	5.4009	0.00163225	0.0030873
chr8:99678765-99679047	Cluster_80394	283	474	8.379	30	0.633	.	UGGGUUGGUUGCCUAGAGCUAG	85	0.207	22	N6	-1	1	0	4	11	287	41	130	9.51596	5.38426	0.00017384	0.000429939
chr1:211684886-211686606	Cluster_9716	1721	474	8.379	67	0.365	.	CAAAGUUUUCAUUUCGGCCCA	34	0.435	22	N5	-1	5	8	12	75	350	11	13	9.17845	5.0997	0.000357555	0.000802317
chr2:155804668-155808445	Cluster_21718	3778	473	8.362	217	0.615	.	CCGACCUUUGAAACAUUCUAGACC	18	0.423	22	N5	-1	16	1	14	34	313	13	82	3.88033	5.21741	0.00230335	0.0041996
chr9:122435004-122435270	Cluster_90171	267	473	8.362	4	0.503	.	GUGAUGGCCUUUGGUACCCCGA	30	0.332	22	N6	-1	7	0	3	37	364	23	39	9.25797	5.16582	5.71228e-05	0.000180219
chr1:218059001-218061778	Cluster_10016	2778	472	8.344	410	0.496	.	CUCCUGUCACAUUGUUUUCGC	31	0.35	22	N5	-1	10	0	3	82	268	16	93	3.86992	5.29024	0.00172428	0.00322399
chr2:106398170-106398419	Cluster_19575	250	472	8.344	66	0.784	.	CCUCGUGGAGAAAAUGAAUUUG	40	0.299	22	N6	-1	5	2	9	23	271	48	114	9.26396	5.17122	0.000130265	0.000334846
chr4:110228550-110228821	Cluster_42103	272	471	8.326	18	0.552	.	UUCAAAGGUGCAGCAAUGGUGC	13	0.577	22	N6	-1	6	2	15	43	278	39	88	9.26299	5.17012	7.3614e-05	0.000217786
chr1:201026895-201028943	Cluster_9189	2049	471	8.326	79	0.446	.	CGGCGCCUGGAAGACAAGUUCU	42	0.344	22	N5	-1	7	1	0	7	266	12	178	3.99482	5.32212	0.000550558	0.00115103
chr4:93741901-93742806	Cluster_41431	906	470	8.309	18	0.46	.	AACUAUUAGGAUGUAGCUACUA	32	0.523	22	N6	-1	3	3	8	50	282	39	85	9.45557	5.33289	0.000376969	0.00083487
chr8:44998003-44999613	Cluster_78169	1611	470	8.309	27	0.415	.	UAGCUGCAACAACUUGGCUAGC	10	0.591	22	N5	-1	8	3	8	48	282	41	80	9.24222	5.15348	0.000912494	0.00181342
chr5:150627683-150627790	Cluster_55878	108	466	8.238	0	0.672	.	AAAUCAGGAGUGAAGAUGCGGG	56	0.174	22	N6	-1	2	3	1	33	391	19	17	3.90964	5.30652	0.00104136	0.00204618
LWRW02000127.1:60856-61122	Cluster_100166	267	465	8.22	17	0.542	.	GAACAAUGAUUACGGCGGCCUCAGA	13	0.447	22	N4	-1	6	15	6	41	241	34	122	9.58478	5.44155	0.00167501	0.00315516
chr8:45930753-45931770	Cluster_78197	1018	463	8.185	23	0.43	.	CAUGCUAAGUGGGUUGAAUUUA	18	0.607	22	N5	-1	11	1	4	36	255	40	116	9.4023	5.28813	2.35429e-05	9.34565e-05
chr8:179927313-179929936	Cluster_84452	2624	463	8.185	294	0.49	.	AAGAACAAGGUAAGAAACGGAGGU	29	0.395	22	N5	-1	6	1	1	10	344	10	91	3.78777	5.22461	0.00308054	0.00547651
chr9:50833800-50834371	Cluster_87092	572	462	8.167	18	0.433	.	UAGUACGUAGUCGCCGGCGAUU	12	0.656	22	N6	-1	6	3	7	53	266	43	84	9.12128	5.05241	0.00102733	0.00202368
chr9:70073723-70075916	Cluster_87902	2194	462	8.167	319	0.394	.	CGAACUCCAUGGUGGCACCAAU	46	0.301	22	N5	-1	15	3	3	26	383	5	27	9.43797	5.31819	6.65761e-05	0.000201139
chr3:11302367-11304938	Cluster_26942	2572	461	8.149	70	0.508	.	CUAUCACAUGUCUUAUCUCCAG	27	0.547	22	N5	-1	1	1	2	49	345	28	35	9.09763	5.03253	0.000774715	0.00156138
chr10:91934348-91935152	Cluster_96592	805	461	8.149	232	0.584	.	CGACUCGAGAAUGCUUCCACGC	71	0.121	22	N6	-1	5	0	0	20	417	13	6	3.87255	5.22502	0.000371328	0.000825628
chr3:59751728-59752362	Cluster_29138	635	460	8.132	68	0.439	.	AGACAAGUAUCAUAAGAACAAA	31	0.25	22	N6	-1	1	5	6	22	260	30	136	9.43693	5.31706	9.02148e-05	0.000254877
chr4:227791252-227795277	Cluster_47563	4026	460	8.132	91	0.45	.	AUACCCAAGUGAAGCAGGAAAAAU	27	0.487	22	N5	-1	4	1	5	28	254	24	144	9.17323	5.09489	0.000198313	0.00047913
chr6:23751703-23753091	Cluster_60578	1389	460	8.132	151	0.2	.	CCAAAGAACUGCCUUCCUCGAG	46	0.32	22	N5	-1	1	4	8	46	224	70	107	9.35047	5.24402	6.75204e-05	0.000203209
chr3:152658263-152659086	Cluster_32945	824	458	8.096	3	0.496	.	ACGGUAAUUUGGGUACGGCGAGGU	16	0.406	22	N6	-1	5	12	12	71	247	25	86	9.11967	5.05039	0.000262621	0.000612197
chr8:29991410-29993201	Cluster_77559	1792	458	8.096	32	0.515	.	UAAACGUGGAAUAGGGUGUUGA	44	0.572	22	N5	-1	5	2	9	32	319	26	65	9.32874	5.22556	5.96878e-05	0.00018699
chr3:44504535-44508618	Cluster_28461	4084	453	8.008	213	0.592	.	UCGCCCCCUACCUGGCGCGCCA	24	0.413	22	N5	-1	5	0	0	19	308	45	76	9.20133	5.1178	3.25754e-05	0.000120184
chr8:49224302-49224570	Cluster_78307	269	453	8.008	12	0.391	.	AAAAUCAGGAAGUUGGAGGAGA	13	0.543	22	N6	-1	4	2	4	52	264	39	88	9.24085	5.15119	2.41547e-05	9.49237e-05
chr1:61351950-61352496	Cluster_3054	547	452	7.99	21	0.562	.	CUUAUAGACAUGGCGAGGACGA	22	0.358	22	N6	-1	11	1	1	18	251	28	142	9.37944	5.26864	3.43184e-05	0.000124275
chr1:236602754-236603020	Cluster_10916	267	451	7.973	13	0.486	.	AACUUACCCUUCUUUACUCCGA	39	0.22	22	N6	-1	23	1	4	15	299	46	63	9.44099	5.3203	0.000134181	0.000343224
chr1:116740857-116741887	Cluster_5401	1031	451	7.973	19	0.55	.	ACAAUGAUUACGGAGGCCUCAGA	10	0.608	22	N5	-1	3	1	11	45	256	54	81	9.16413	5.08746	0.000290049	0.000668819
chr9:145934800-145935564	Cluster_91378	765	450	7.955	16	0.369	.	AGCAGGGCGAGUUCAUCGGAGGAG	16	0.462	22	N6	-1	1	1	1	51	323	23	50	9.22229	5.13573	7.57228e-05	0.000222347
chr3:5929276-5930157	Cluster_26617	882	449	7.937	34	0.61	.	UCCCUCUUCAGUUUGAACACCC	42	0.234	22	N6	-1	1	0	2	25	368	3	50	9.53748	5.40083	0.00261277	0.004709
chr4:128465587-128465819	Cluster_42879	233	449	7.937	3	0.935	+	AGGAUGGUUGAAGCUGAGUAUU	95	0.149	22	N11	-1	1	2	7	52	328	30	29	9.02285	4.97105	0.00211937	0.0038913
chr10:16577868-16578105	Cluster_93325	238	449	7.937	16	0.327	.	AAGUCGCGAUCCCUUGGCAGAUGG	56	0.261	22	N6	-1	2	4	3	34	236	39	131	9.41458	5.29794	0.000173361	0.000429432
chr1:135644958-135646366	Cluster_6127	1409	448	7.92	17	0.446	.	ACAAACGAACGAAGCUAGCUGG	24	0.574	22	N5	-1	4	4	4	37	274	33	92	9.30625	5.20661	3.60906e-05	0.000127743
chr4:110928900-110929418	Cluster_42177	519	447	7.902	14	0.501	.	UAGAAAAGACAAUGGCACCACU	12	0.631	22	N6	-1	12	3	11	62	263	33	63	9.03075	4.97736	0.00158927	0.00301692
chr5:105259750-105260022	Cluster_53929	273	447	7.902	21	0.528	.	AAGUUGAGCUUGAGUCCAGGACGA	14	0.447	22	N6	-1	3	6	18	42	212	34	132	9.38788	5.27546	5.8209e-05	0.000182909
chr3:19643106-19645158	Cluster_27367	2053	444	7.849	103	0.365	.	CGAUUCUCCCACUGAUCCCCAU	15	0.455	22	N5	-1	3	2	4	33	252	57	93	9.23433	5.14592	9.90924e-05	0.000274517
chr7:31711600-31711865	Cluster_69335	266	444	7.849	35	0.435	.	CAGCAAAACGGUGUGGUAGAGAG	24	0.345	22	N6	-1	55	2	2	13	181	87	104	9.392	5.27894	5.75776e-05	0.000181289
chr1:243806908-243807695	Cluster_11259	788	443	7.831	15	0.569	.	AAGAAAGGGAAUGUUUAUGACA	27	0.348	22	N6	-1	1	14	10	50	258	43	67	3.78851	5.22408	0.00263798	0.00474352
chr9:128353966-128354620	Cluster_90455	655	443	7.831	26	0.447	.	AAAUGAGCGGGUCUGUUCACUGGU	64	0.273	22	N6	-1	0	1	2	28	204	20	188	9.40441	5.28907	0.000225568	0.000535895
chr3:94577554-94579327	Cluster_30506	1774	442	7.814	60	0.314	.	UUUGGGUUAAUAACUUGGGUUA	33	0.373	22	N5	-1	10	8	0	31	219	50	124	9.20479	5.12062	1.9508e-05	7.98658e-05
chr6:4591203-4594429	Cluster_59777	3227	442	7.814	142	0.473	.	ACCUCCAAGUUGGUCCAGGACCCC	21	0.405	22	N5	-1	9	3	4	16	303	16	91	9.2987	5.2004	1.51398e-05	6.5039e-05
chr5:192143109-192144993	Cluster_57826	1885	441	7.796	66	0.551	.	AGGAUAUUCAUUGGUUGCAUUGUG	46	0.444	22	N5	-1	1	2	6	14	320	17	81	9.1634	5.0861	0.000128494	0.000331379
chr6:50463751-50464419	Cluster_61668	669	440	7.778	44	0.45	.	CUUGAUCUCAACAAAACCCACCGUC	14	0.461	22	N4	-1	3	15	15	64	230	30	83	9.11811	5.04854	0.000375928	0.000833741
chr10:6139319-6140514	Cluster_92876	1196	438	7.743	84	0.354	.	CUCCUCUUCCCUAAUCAUUGUGC	33	0.336	22	N5	-1	4	7	3	43	257	72	52	9.30609	5.20648	3.54923e-05	0.000126376
chr4:208200554-208202340	Cluster_46675	1787	436	7.708	36	0.516	.	ACGUGGACAGAGGCUGUGAAGAGA	23	0.452	22	N5	-1	2	2	4	22	234	18	154	9.15453	5.07896	0.000424373	0.000926765
chr1:216788008-216788884	Cluster_9955	877	435	7.69	32	0.726	.	AUGUCCUGCGGCAAUGUACUCG	54	0.326	22	N6	-1	1	2	1	19	306	19	87	9.27171	5.17725	0.00095272	0.00188858
chr6:83826573-83829390	Cluster_63056	2818	434	7.672	34	0.502	.	CAGUCUUCUCCGGGUGUCAGCAU	28	0.447	22	N5	-1	1	1	2	25	227	76	102	9.25581	5.16392	5.13705e-05	0.000166471
chr2:96530361-96531119	Cluster_19139	759	431	7.619	11	0.717	.	GAAAAAUUGAGUGGGUCUGUUC	13	0.557	22	N6	-1	2	2	2	62	241	29	93	9.31912	5.21685	0.00120938	0.00234111
chr4:192650560-192651569	Cluster_45848	1010	430	7.601	53	0.423	.	CCUCCUCCAAAGCGCUGCCUCA	30	0.3	22	N5	-1	5	0	7	18	322	9	69	3.8456	5.20264	0.000435011	0.000944847
chr5:144269710-144270168	Cluster_55583	459	428	7.566	107	0.556	.	UGAUCUGGUUCGGGAGUCUUGA	76	0.14	22	N6	-1	2	0	4	36	369	15	2	3.77496	5.19748	0.00323956	0.00572031
chr1:188791752-188792519	Cluster_8541	768	427	7.548	11	0.567	.	UUAUGCUAAUGUAACCCGAUUG	7	0.672	22	N6	-1	3	2	6	48	261	31	76	8.95575	4.91475	0.00172508	0.00322399
chr3:87192301-87193594	Cluster_30119	1294	426	7.531	12	0.502	.	UAUUCUUCUUUAGAACUGCCCU	15	0.664	22	N5	-1	3	3	8	50	249	33	80	9.1629	5.08534	1.99389e-05	8.14171e-05
chr1:138043600-138043870	Cluster_6235	271	425	7.513	14	0.532	.	CAAGCGCGCGUGCUAGUUCAGC	7	0.609	22	N6	-1	2	6	12	42	242	39	82	9.239	5.14962	0.00243721	0.00441797
chr5:106844057-106844721	Cluster_54025	665	424	7.495	8	0.521	.	UUGCUUAGGAAUCAGGGAGAAG	11	0.611	22	N6	-1	5	3	13	31	269	42	61	8.99907	4.94955	0.00056122	0.0011702
chr9:141879056-141879560	Cluster_91140	505	421	7.442	16	0.496	.	AAAACUGAUGUUAAUGAAUUA	14	0.513	22	N6	-1	5	2	4	70	257	27	56	9.23509	5.1462	9.65936e-05	0.00026998
chr4:191623856-191625389	Cluster_45804	1534	419	7.407	28	0.482	.	UUGUUUCUUCUGAAAAGGUUCC	19	0.425	22	N5	-1	4	0	3	26	304	32	50	9.02128	4.96814	0.0010126	0.00199718
chr4:250081942-250082170	Cluster_48741	229	419	7.407	70	0.613	.	CAACUACGUCGAGUGGGCCGCG	39	0.258	22	N6	-1	7	0	0	43	344	11	14	9.26739	5.17373	3.8222e-05	0.000132593
chr5:27982346-27985297	Cluster_50550	2952	418	7.389	388	0.531	.	UGAGUAUAGUGGGUUGUGUUAU	38	0.337	22	N5	-1	6	0	4	39	316	16	37	9.21072	5.12592	3.28515e-05	0.000120635
chr1:178797233-178798144	Cluster_7991	912	415	7.336	91	0.294	.	CAAUUUUUAAACAACUCGAUGGCA	20	0.318	22	N6	-1	1	13	14	50	205	34	98	9.08876	5.02289	5.09086e-05	0.000165611
chr1:9201908-9202562	Cluster_609	655	414	7.319	9	0.469	.	UAUCCCCUAAGUCCUAUUGAAG	28	0.295	22	N6	-1	1	2	2	34	335	12	28	9.35183	5.24371	0.00105848	0.00207722
chr8:101318916-101319931	Cluster_80450	1016	414	7.319	14	0.283	.	UCCUGAACCCCCUAUCCCCUGC	59	0.198	22	N5	-1	3	0	4	42	350	6	9	9.3314	5.22626	0.00107463	0.00210365
chr5:80120102-80120372	Cluster_52880	271	413	7.301	4	0.542	.	AACUGACGAAGGACGAAAUAGAAG	33	0.262	22	N6	-1	6	0	1	14	279	27	86	9.33684	5.23118	0.000352425	0.000792831
chr4:32532766-32535759	Cluster_39118	2994	412	7.283	305	0.522	.	CCGCACAGGCAACUCAUCGGCG	22	0.41	22	N5	-1	7	0	1	20	311	18	55	9.09555	5.02865	4.85989e-05	0.000159755
chr4:67563818-67564982	Cluster_40479	1165	412	7.283	75	0.502	.	CAUUAUUACCGACUCAUUUCUA	37	0.286	22	N5	-1	1	1	38	6	191	25	150	9.36382	5.25368	0.000698473	0.00142462
chr7:165867625-165868967	Cluster_75130	1343	412	7.283	93	0.65	.	CAAGCGGGAUAUAGUAAAGUGA	53	0.257	22	N5	-1	47	2	3	16	282	3	59	9.32755	5.22309	0.000744459	0.00150815
chr2:162293974-162296599	Cluster_22012	2626	411	7.266	253	0.453	.	AGGGGUUGGAAUUCGGGUGUCU	39	0.287	22	N5	-1	5	0	0	8	327	3	68	9.17854	5.09893	2.2051e-05	8.91131e-05
chr3:124220757-124223572	Cluster_31713	2816	411	7.266	106	0.64	.	CAAUCCUGGCAUGGGCAUCCUC	66	0.355	22	N5	-1	3	0	3	14	315	11	65	9.22776	5.14022	5.26862e-05	0.000169634
chr5:111119511-111119952	Cluster_54281	442	411	7.266	19	0.511	.	AGAGCAAGGUUUAUCGGUGAGAGA	9	0.667	22	N6	-1	5	1	8	44	229	32	92	9.07663	5.01371	0.000520376	0.0010923
chr1:149443951-149444287	Cluster_6657	337	408	7.213	27	0.934	+	GUUGAGUGCUGGUCGUGGUCGA	44	0.221	22	N14	-1	2	0	0	4	304	48	50	9.2102	5.12559	2.31507e-05	9.26456e-05
chr3:44508872-44511761	Cluster_28462	2890	407	7.195	76	0.516	.	CAAGUCCCCGAUGUGCUCUUCC	31	0.489	22	N5	-1	13	2	10	28	253	15	86	8.9478	4.90705	0.00120915	0.00234111
chr4:3039651-3040958	Cluster_37630	1308	406	7.177	139	0.884	+	CACUACCACUAGAAGGCUCUCA	39	0.328	22	N5	-1	8	0	2	33	331	10	22	9.16929	5.09096	4.98513e-05	0.000163289
chr2:131382437-131382719	Cluster_20619	283	405	7.16	5	0.444	.	CUUUUCUCCCCGGUCAUGUGGU	33	0.277	22	N6	-1	2	0	1	23	192	112	75	9.2576	5.16491	0.000119313	0.000315701
chr6:49439150-49439419	Cluster_61606	270	405	7.16	11	0.467	.	UUAGAUCAAGUUUAGCUCUCGC	6	0.627	22	N6	-1	5	3	6	42	195	42	112	9.12469	5.05343	0.000109198	0.00029521
chr5:104244396-104247593	Cluster_53869	3198	404	7.142	137	0.475	.	CAUUCCCAAUAUACUACUUUAG	51	0.391	22	N5	-1	23	4	5	12	188	15	157	9.18784	5.10677	4.31129e-05	0.000145692
chr2:148298024-148300339	Cluster_21365	2316	402	7.106	56	0.602	.	CUCGCCUCAUGCCACGCUGUUG	26	0.403	22	N5	-1	4	0	9	17	312	3	57	9.03357	4.97675	5.97461e-05	0.00018699
chr1:116738282-116738946	Cluster_5400	665	402	7.106	19	0.505	.	ACGAGCGCGAGUAAUGGGACCAGA	9	0.562	22	N6	-1	1	1	7	38	230	42	83	9.03034	4.97529	0.000877162	0.00174764
chr7:124203552-124205861	Cluster_73039	2310	401	7.089	82	0.621	.	UAACGGACAAGGGUGUAAGAGA	31	0.449	22	N5	-1	7	0	2	10	195	18	169	9.07524	5.01159	2.47113e-05	9.66268e-05
chr6:63717700-63718500	Cluster_62164	801	400	7.071	49	0.23	.	CAAGUUGUGGGAAAUAGUGUGC	37	0.305	22	N6	-1	4	0	3	58	191	64	80	9.11417	5.04458	2.67314e-05	0.00010218
LWRW02000072.1:24553-24868	Cluster_99961	316	400	7.071	4	0.37	.	AGUAGCUUCCACAGGUAGAACAAG	12	0.562	22	N6	-1	6	7	6	32	233	31	85	9.25206	5.16016	0.000149913	0.000377526
chr5:31032802-31033366	Cluster_50702	565	399	7.053	31	0.424	.	AAUUUCUCAAGUGGUAGCUGAUCC	20	0.406	22	N6	-1	2	5	2	13	176	47	154	9.1183	5.0481	3.70269e-05	0.000130567
chr3:90270908-90273968	Cluster_30332	3061	398	7.036	76	0.47	.	UUGAUUCGGGAUGCCUAACUGA	25	0.465	22	N5	-1	2	4	9	12	186	20	165	9.05182	4.99188	3.28322e-05	0.000120635
chr3:103334983-103335221	Cluster_30882	239	398	7.036	77	0.158	-	GUCUAGGUCGUCGUCUCCCAGU	44	0.193	22	N11	-1	5	6	2	105	221	29	30	9.25139	5.15942	0.000208031	0.000498004
chr7:133271950-133272401	Cluster_73445	452	398	7.036	32	0.704	.	CUUGAGCUACUCCACAUGGAUU	85	0.138	22	N6	-1	0	2	0	4	208	12	172	9.35264	5.24321	0.00254948	0.00460551
chr1:189401902-189406361	Cluster_8587	4460	398	7.036	150	0.485	.	UACCGCGUAUAGCAGCUUCUGG	19	0.462	22	N5	-1	12	2	3	24	272	8	77	9.0085	4.95602	0.000158186	0.000396223
chr9:31597106-31599619	Cluster_86278	2514	398	7.036	53	0.485	.	CUCCCCCACACGAUUUGAUAUG	32	0.425	22	N5	-1	4	2	1	41	227	57	66	9.10028	5.0329	1.49702e-05	6.44872e-05
chr4:91367301-91371234	Cluster_41329	3934	397	7.018	174	0.343	.	AUUGCCCUGACGAUACUGUUG	49	0.355	22	N5	-1	2	14	13	72	212	10	74	9.15168	5.07639	2.70406e-05	0.000102662
chr5:86586418-86586668	Cluster_53141	251	397	7.018	37	0.184	-	UAAAUCAGGACGGACAAAUCAG	96	0.169	22	N11	-1	3	0	37	13	248	57	39	9.32025	5.21652	0.000672406	0.00138546
chr9:149728450-149729061	Cluster_91640	612	397	7.018	23	0.164	-	AUUAGGGCCAGAGUGAGACUUC	29	0.31	22	N11	-1	2	2	0	15	233	34	111	9.20418	5.12007	9.09609e-05	0.000256062
chr6:123212522-123212921	Cluster_65096	400	396	7	11	0.465	.	CAACCAACAAGUCUGCAACCAG	11	0.614	22	N6	-1	2	4	3	33	249	32	73	9.06046	4.99924	2.44945e-05	9.60186e-05
chr8:111056988-111057942	Cluster_80913	955	396	7	317	0.551	.	ACACCUCUACGCGCGCUAACCU	22	0.376	22	N6	-1	4	0	1	20	342	9	20	8.97218	4.92635	0.000509147	0.0010759
chr1:111449578-111454218	Cluster_5218	4641	395	6.983	174	0.486	.	CGUUCUCUAGGCAAACACCGGC	41	0.367	22	N5	-1	8	0	4	15	262	10	96	3.71953	5.09899	0.000818325	0.00164084
chr6:86669620-86670567	Cluster_63203	948	393	6.947	69	0.3	.	CUCGUCAAGCUUCAGUCGUUCU	50	0.262	22	N6	-1	1	0	4	25	360	3	0	9.20325	5.1193	6.47057e-05	0.000198161
chr7:65268586-65269668	Cluster_70670	1083	393	6.947	95	0.336	.	UAUUAACGCCUUUCGUCCGCUG	53	0.316	22	N5	-1	3	2	1	13	181	21	172	9.12156	5.05057	0.000188388	0.000460112
chr8:63103187-63106773	Cluster_78841	3587	393	6.947	169	0.491	.	GUCAGCCGAAGUCUUGUAGUGG	18	0.417	22	N5	-1	0	0	1	18	264	10	100	9.02222	4.9674	0.000105496	0.000288185
chr4:110167550-110167970	Cluster_42084	421	392	6.93	12	0.339	.	AACUGAACCGUAGACAUGCUAA	15	0.663	22	N6	-1	5	1	7	49	234	25	71	8.80102	4.78718	0.00536255	0.00910008
chr10:50662103-50662368	Cluster_94693	266	392	6.93	15	0.663	.	UAAGUUCGGAUUGUAUGAGUGG	14	0.556	22	N6	-1	2	2	4	39	237	41	67	8.9366	4.89661	0.000426327	0.000929737
chr3:17788860-17793697	Cluster_27265	4838	391	6.912	296	0.345	.	CCUCUCCCGUCAAUCAUGCAAG	25	0.404	22	N5	-1	13	1	9	4	284	15	65	8.98232	4.93381	7.62295e-05	0.000223416
chr2:106424720-106426104	Cluster_19579	1385	390	6.894	71	0.608	.	ACCUUUGCAUCUGUCAACUCGC	22	0.405	22	N5	-1	3	1	1	44	166	25	150	9.1409	5.06678	0.000127886	0.000330544
chr1:191311529-191312767	Cluster_8719	1239	390	6.894	8	0.605	.	UUACAGGGGAAAGAAGAGAUCU	38	0.408	22	N5	-1	2	0	1	32	303	13	39	9.01605	4.9626	0.000472799	0.00101277
chr7:44040617-44043205	Cluster_69783	2589	389	6.877	222	0.427	.	AGGGCGCAACCCUACAACAUGGG	41	0.383	22	N5	-1	2	4	5	21	199	54	104	3.67232	5.04856	0.00311162	0.00551926
chr8:21255765-21258913	Cluster_77145	3149	387	6.841	84	0.501	.	AACUCUCUACGUUCCUCACACC	15	0.424	22	N5	-1	1	1	0	18	241	32	94	8.93554	4.89512	0.000123951	0.000323385
chr3:136369880-136370151	Cluster_32243	272	385	6.806	11	0.494	.	CUCAAUAUGUUCGAAGGUCUUU	24	0.408	22	N6	-1	3	2	6	36	304	8	26	9.12156	5.05103	2.62371e-05	0.000101081
chr6:75608772-75609010	Cluster_62677	239	385	6.806	61	0.644	.	AACACACGAUAGAAGAGAGACA	58	0.182	22	N6	-1	3	0	0	2	134	113	133	9.26775	5.17204	0.00118223	0.00229991
chr2:198115592-198116815	Cluster_23628	1224	384	6.788	67	0.539	.	CAGCGUCUCCGGGUUGUGAAG	29	0.37	22	N5	-1	4	0	11	90	225	13	41	9.10188	5.03445	5.64221e-05	0.000178367
chr4:111349852-111350171	Cluster_42210	320	383	6.771	10	0.488	.	AAAACAAGAGUGCACGGGUCUC	12	0.624	22	N6	-1	3	2	8	33	215	35	87	9.16904	5.09045	8.21526e-05	0.000238989
chr5:123776640-123781283	Cluster_54778	4644	382	6.753	208	0.387	.	CCGACUUACGUGUGGUGCUCCU	22	0.448	22	N5	-1	13	4	0	11	274	10	70	8.9523	4.90867	7.15105e-05	0.000212768
chr10:60138740-60139302	Cluster_95173	563	382	6.753	174	0.848	+	AUAAUUGAUGUAGUAGUGUAGUGG	83	0.175	22	N12	-1	1	11	0	47	150	35	138	9.15805	5.08131	0.000121374	0.00031932
chr7:140095008-140096849	Cluster_73787	1842	380	6.718	105	0.508	.	CUUCAACUUGUUAACUCUGUC	46	0.413	22	N5	-1	6	2	2	66	195	45	64	3.63762	5.03497	0.000632402	0.00130819
chr1:276759960-276761964	Cluster_12877	2005	377	6.665	151	0.512	.	AAAGUUCAUGAUAUUAGGCUGCCC	39	0.39	22	N5	-1	1	0	3	50	207	15	101	9.06995	5.00764	2.78877e-05	0.000105224
chr4:101070137-101072420	Cluster_41735	2284	376	6.647	195	0.556	.	CGAACACGAAGGAUGGGUACGC	29	0.41	22	N5	-1	18	7	0	25	183	43	100	3.58277	4.99022	0.000755313	0.0015262
chr5:93275620-93279753	Cluster_53438	4134	376	6.647	308	0.38	.	CGGUUGCGUACUGUUUCACAGG	24	0.375	22	N5	-1	5	0	1	12	284	12	62	9.0066	4.95433	2.53558e-05	9.86547e-05
chr4:64214870-64217745	Cluster_40359	2876	375	6.629	242	0.411	.	UUUACAAGGCAACACUGAGGUC	17	0.365	22	N5	-1	1	5	0	75	258	10	26	8.95506	4.91089	7.14305e-05	0.000212768
chr7:114118156-114120967	Cluster_72551	2812	375	6.629	217	0.392	.	GACCGUGCCUUUCUCAUUUGA	21	0.4	22	N5	-1	5	0	5	53	239	26	47	3.53151	4.99826	0.00455087	0.00786743
chr7:149358438-149360992	Cluster_74273	2555	374	6.611	371	0.46	.	UGUAAUAAUGCCAUUUUCUGAC	36	0.302	22	N5	-1	7	2	2	49	249	10	55	3.61511	5.08379	0.00457974	0.00790862
LWRW02000204.1:11053-11769	Cluster_100592	717	372	6.576	7	0.567	.	AGAAGCAAAAUCAGUAAACUCAC	26	0.478	22	N6	-1	1	2	2	45	202	50	70	8.92818	4.88856	6.2002e-05	0.000192133
chr8:123395339-123396694	Cluster_81453	1356	372	6.576	152	0.441	.	CACCAUUGAUUUCUCCCCUUUU	54	0.282	22	N5	-1	3	0	2	4	216	14	133	9.17406	5.0939	0.000237762	0.000562309
chr3:230068462-230069350	Cluster_36839	889	370	6.541	71	0.446	.	UUCCAUGGCUAUUUUUGUACUCUU	27	0.395	22	N6	-1	0	7	31	15	166	36	115	9.09127	5.02529	0.000124535	0.000324371
chr6:42047917-42048610	Cluster_61318	694	370	6.541	90	0.568	.	CGUCUCCCAGUCAGCUUUUUAG	19	0.368	22	N6	-1	4	0	0	30	247	19	70	8.91053	4.87422	0.000115867	0.000307932
chr9:162818006-162820795	Cluster_92484	2790	369	6.523	62	0.466	.	UUAAAGCCUCCUCUCCCAUUUC	23	0.477	22	N5	-1	2	4	7	17	221	4	114	3.50393	4.97234	0.00279701	0.00501225
chr8:105603562-105604764	Cluster_80658	1203	368	6.505	54	0.508	.	CGGGACAACGGCUACUUCAGG	20	0.438	22	N5	-1	1	0	8	51	176	13	119	8.90669	4.87057	6.4989e-05	0.000198641
chr2:536507-537772	Cluster_14751	1266	367	6.488	20	0.55	.	AUAUACCUAGGAGAAAUGAUGU	23	0.501	22	N5	-1	2	5	3	20	197	30	110	8.88895	4.8572	0.00101073	0.001996
chr2:194734911-194735061	Cluster_23471	151	367	6.488	4	0.589	.	CACUCCAUGAGCUCCCACCUUU	50	0.215	22	N6	-1	6	2	0	31	303	13	12	9.07301	5.00984	0.000127959	0.000330544
chr3:98398650-98399476	Cluster_30662	827	367	6.488	23	0.335	.	UCAACUUUGGGUUGCUGGACCG	32	0.332	22	N6	-1	7	5	4	26	234	21	70	9.21866	5.12962	0.00488355	0.0083779
chr4:122175081-122178714	Cluster_42653	3634	367	6.488	99	0.283	.	CCCUGUACUGUUCACACGAUUU	55	0.518	22	N5	-1	5	2	4	30	212	15	99	8.8363	4.81301	0.000448531	0.000968729
chr8:40375550-40375968	Cluster_78027	419	367	6.488	20	0.458	.	CAACCAACAAGUCUGCAACCAA	12	0.54	22	N6	-1	3	2	5	41	218	30	68	8.76001	4.75184	0.00155963	0.00297145
chr3:190944721-190946564	Cluster_34810	1844	365	6.452	321	0.586	.	AAAAAUGCGGAUCGGACUACCU	48	0.318	22	N5	-1	5	5	7	8	265	7	68	3.6743	5.05592	0.00200582	0.00370016
chr4:94729251-94730012	Cluster_41476	762	365	6.452	19	0.559	.	CAGGAUUGGAGGUUGAUGAUGC	9	0.644	22	N6	-1	0	2	7	36	245	33	42	8.80173	4.78484	0.000511653	0.00107688
chr1:61345960-61348020	Cluster_3051	2061	364	6.435	146	0.508	.	ACUCAAAGAUUCGUUUAUUCAC	55	0.374	22	N5	-1	4	14	1	7	260	15	63	9.01776	4.96416	3.4477e-05	0.000124562
chr5:76736963-76739000	Cluster_52747	2038	364	6.435	148	0.585	.	CGGCUGUUGGAUGGCUCUGGUU	39	0.401	22	N5	-1	14	2	0	18	213	9	108	9.0191	4.9651	3.32093e-05	0.000121664
chr8:150084606-150086785	Cluster_82708	2180	364	6.435	316	0.544	.	UCAAGCCCGGCGACCU	36	0.255	22	N4	-1	45	0	1	48	260	8	2	9.08554	5.02026	0.000120153	0.000317172
chr3:207159371-207164553	Cluster_35612	5183	363	6.417	80	0.499	.	AGCCUUGCUGACUGUAGGACCGCU	17	0.532	22	N5	-1	4	1	4	32	169	23	130	3.44015	4.8633	0.00468027	0.00805561
chr4:111103460-111103711	Cluster_42189	252	363	6.417	7	0.537	.	CGUUUUUUUUUCUUGUUGCCUC	14	0.576	22	N6	-1	2	4	1	34	219	23	80	9.1025	5.03389	0.000669597	0.00138148
chr4:65295851-65298908	Cluster_40406	3058	362	6.399	309	0.481	.	UAUUACCAUCCCUAGUUGCUAU	48	0.29	22	N5	-1	7	0	1	8	276	10	60	8.98238	4.93425	8.47853e-05	0.000244215
chr10:146838404-146839682	Cluster_99421	1279	362	6.399	80	0.564	.	CUGCAGUCAGGAGGGUAGCCAC	16	0.539	22	N5	-1	2	0	4	34	230	33	59	8.80208	4.78548	0.00100809	0.00199329
chr4:109370117-109370781	Cluster_42027	665	361	6.382	15	0.457	.	CUUUUCAUUCGUCACCUGCAAA	14	0.568	22	N6	-1	3	0	3	36	229	38	52	8.92394	4.88532	0.000136028	0.000346817
chr4:206675225-206675647	Cluster_46576	423	361	6.382	103	0.679	.	UAGCCGAGUUGGUAGAUGGUCU	21	0.355	22	N6	-1	14	13	4	50	162	32	86	8.87948	4.8493	0.00144765	0.0027707
chr6:49459755-49460186	Cluster_61612	432	361	6.382	15	0.474	.	UAAACGUGGAAUAGGGUGUCGA	34	0.446	22	N6	-1	4	3	5	28	247	12	62	9.10552	5.03678	0.00019314	0.000468799
chr9:55468560-55469483	Cluster_87267	924	361	6.382	24	0.471	.	CAGUAGUGUGGAUGUCUUCUUU	18	0.651	22	N6	-1	2	5	5	44	206	35	64	8.82978	4.80799	0.000742375	0.00150588
chr1:157963664-157965012	Cluster_7040	1349	360	6.364	183	0.481	.	UGCAAGCGGCAGCCACCACCUC	30	0.336	22	N5	-1	13	25	7	32	256	10	17	9.04082	4.98333	5.36745e-05	0.000171758
chr8:158418300-158419011	Cluster_83123	712	360	6.364	41	0.444	.	AGUAGCCGUUGCUCCGAGGAUGCA	20	0.394	22	N6	-1	4	0	9	31	145	30	141	9.03687	4.98003	4.63398e-05	0.000153942
chr5:186644708-186645668	Cluster_57567	961	359	6.346	332	0.429	.	CCAGCUUGCUCCGCGAUCGCCA	27	0.27	22	N6	-1	29	0	3	58	254	13	2	9.00432	4.95275	3.72746e-05	0.000131046
chr2:228728487-228729247	Cluster_25391	761	358	6.329	189	0.466	.	CCGAGAAUGGUGCCCUGCGUAU	48	0.112	22	N6	-1	0	0	4	69	273	5	7	8.95797	4.91387	2.65282e-05	0.000101702
chr4:164066858-164068047	Cluster_44358	1190	358	6.329	41	0.542	.	AUCAAAUACAACGUCGCUAGAGA	35	0.196	22	N5	-1	26	0	0	45	182	38	67	9.21468	5.12583	0.00369338	0.00647063
chr1:227517324-227519253	Cluster_10484	1930	357	6.311	74	0.602	.	AAUGUGACAAUAUUCAGGUUG	31	0.353	22	N5	-1	0	0	5	93	220	11	28	3.47887	4.96766	0.00504186	0.00860334
chr1:89361562-89363288	Cluster_4315	1727	357	6.311	84	0.527	.	ACACAAUAACUGUCAAAUCCUUUC	29	0.37	22	N5	-1	2	9	34	15	154	11	132	8.89185	4.85903	0.00171225	0.00321149
chr6:87186854-87187733	Cluster_63231	880	357	6.311	129	0.459	.	GCAGCAGCGGGAAGCAUCUUGG	44	0.255	22	N6	-1	1	0	16	17	312	8	3	9.06949	5.00676	0.000137261	0.000349391
chr7:145314414-145315184	Cluster_74008	771	357	6.311	40	0.611	.	UCUCCAUAAGAUCUUCAUAUUU	29	0.35	22	N6	-1	1	4	9	19	269	14	41	9.02319	4.9683	0.000146828	0.000371334
chr9:98296708-98298962	Cluster_89054	2255	357	6.311	297	0.482	.	CGCGAGAUGGAGGAACAGGGAG	27	0.378	22	N5	-1	9	0	10	21	270	10	37	8.98541	4.9367	0.00017744	0.000437462
chr3:30038670-30039256	Cluster_27816	587	356	6.293	83	0.236	.	AUAUGUUUGGAACACCUAGAGU	64	0.216	22	N6	-1	9	0	3	41	247	33	23	8.96506	4.92003	2.60881e-05	0.000100754
chr7:133255606-133258931	Cluster_73438	3326	356	6.293	156	0.559	.	UAUAUCCCCUGCGUAGUCGUGU	26	0.393	22	N5	-1	30	4	2	5	189	22	104	3.51917	4.98915	0.00592136	0.00999428
chr4:84931933-84932378	Cluster_41096	446	355	6.276	135	0.437	.	CCCUCUCCUUGCGACUAUAAAA	31	0.223	22	N6	-1	51	0	6	14	224	28	32	8.96753	4.92203	3.70552e-05	0.000130567
chr3:105605644-105606853	Cluster_30978	1210	354	6.258	66	0.282	.	CCUUUAUAGAGUUCAUGCACAU	23	0.415	22	N5	-1	7	3	2	20	190	55	77	8.93624	4.89571	2.39435e-05	9.45678e-05
chr4:2906340-2910256	Cluster_37619	3917	354	6.258	273	0.556	.	CAAGACACAACAAAGGAAUCCC	28	0.364	22	N5	-1	18	5	5	21	253	19	33	3.44043	4.92091	0.00363119	0.0063688
chr1:141910654-141911456	Cluster_6372	803	353	6.24	21	0.547	.	CAAAACAAGAGUGCACGGGUCU	9	0.575	22	N6	-1	2	6	4	30	185	25	101	8.9011	4.86624	8.56642e-05	0.000245112
chr8:89138403-89138872	Cluster_79935	470	353	6.24	8	0.629	.	CACCAAAUGUUUCCCGCCCUCG	21	0.456	22	N6	-1	4	0	4	20	272	15	38	8.97842	4.93118	6.89577e-05	0.000207137
chr2:148165804-148170296	Cluster_21351	4493	352	6.223	140	0.46	.	ACUCUAGCCUCCGAAUUUCCGA	17	0.438	22	N5	-1	16	0	2	17	240	17	60	8.89896	4.86449	0.000111633	0.000299726
chr7:133232067-133235601	Cluster_73436	3535	351	6.205	97	0.393	.	AUUUUCCCUUGGUCGGAACCUC	25	0.519	22	N5	-1	6	6	1	24	184	15	115	8.83968	4.8151	0.000205102	0.000492832
chr1:34028903-34028940	Cluster_1802	38	349	6.17	0	1	+	UUAACCCAAGUCGAGAAAACCU	58	0.12	22	N11	-1	2	0	9	18	288	20	12	8.84628	4.82043	0.000100269	0.0002768
chr4:111498832-111499520	Cluster_42221	689	349	6.17	21	0.461	.	CCAAUGGGUCGUGUAUCAAGUU	8	0.679	22	N6	-1	8	5	7	29	176	49	75	8.85768	4.83098	0.00160228	0.00303794
chr4:246491459-246492123	Cluster_48459	665	349	6.17	18	0.822	+	CGUCGACUUGGUCCCCGCCGGC	18	0.415	22	N11	-1	3	0	4	20	287	13	22	8.90552	4.87029	0.000675891	0.00139081
chr5:1902250-1903371	Cluster_49113	1122	349	6.17	349	0.736	.	GUUCGCGUAGGAGUACAUGGU	29	0.244	22	N5	-1	3	0	14	85	242	4	1	3.61028	5.00509	0.00208755	0.00384188
chr5:106603959-106604222	Cluster_54016	264	348	6.152	10	0.376	.	CAAAAUAGGGUGACGCAGCACG	7	0.647	22	N6	-1	3	2	5	27	180	40	91	8.86607	4.83777	0.00107412	0.00210365
chr8:131750074-131752394	Cluster_81863	2321	348	6.152	120	0.391	.	AAGUAUAGUUGGAUUAAAGAGAG	25	0.411	22	N5	-1	4	0	0	14	161	42	127	8.93523	4.89506	5.29155e-05	0.000170024
chr6:123296484-123296815	Cluster_65102	332	347	6.134	32	0.349	.	CAAGCAAAAGCCAUCAAGCAAA	27	0.248	22	N6	-1	2	1	0	11	140	74	119	9.13388	5.05851	0.00214434	0.00393254
chr7:78322043-78322425	Cluster_71099	383	347	6.134	98	0.735	.	CAGGUAGGAGACGCUGCGUGUU	51	0.153	22	N6	-1	0	2	19	30	188	12	96	8.9467	4.90485	4.52094e-05	0.000150826
chr9:143935343-143935820	Cluster_91270	478	347	6.134	50	0.401	.	AGUUCUGACUUCUGGGCCCGCCUU	24	0.248	22	N6	-1	5	0	1	17	169	3	152	9.07844	5.01332	0.000435063	0.000944847
chr1:150151925-150157211	Cluster_6688	5287	346	6.117	193	0.483	.	CCGCCACCUCUGAACCACUGUU	24	0.376	22	N5	-1	14	0	6	19	256	4	47	8.89664	4.86273	5.63833e-05	0.000178367
chr4:142888994-142891870	Cluster_43469	2877	345	6.099	186	0.501	.	ACACCCCCGGUUGCUCCGCUUU	21	0.496	22	N5	-1	9	5	10	19	230	9	63	8.80673	4.78799	0.000205242	0.000492832
chr6:24738190-24741065	Cluster_60634	2876	344	6.081	165	0.547	.	CGGGGACACCAAAGACGCACUU	53	0.375	22	N5	-1	8	0	1	11	220	18	86	8.96572	4.92071	4.33089e-05	0.000146039
chr9:19900075-19904022	Cluster_85681	3948	344	6.081	324	0.672	.	GUAUACGUUCCGGUUUUGCAUG	50	0.291	22	N5	-1	17	3	0	44	242	2	36	3.54425	4.95293	0.00216153	0.00395943
chr6:126932688-126935125	Cluster_65284	2438	343	6.063	95	0.379	.	UUCUCACUGUGACUAUUGUGUU	33	0.28	22	N5	-1	1	3	0	7	211	11	110	9.01656	4.96181	0.000408526	0.000898414
chr3:11941840-11944571	Cluster_26987	2732	342	6.046	231	0.711	.	CAGUCUUUCACUUUUGCCUCUCCA	35	0.26	22	N5	-1	7	4	3	41	186	5	96	8.97525	4.92846	9.78728e-05	0.000272584
chr7:45414956-45417068	Cluster_69851	2113	342	6.046	95	0.284	.	AGUCUUGAGCCGGUUGUACAUG	132	0.135	22	N5	-1	4	0	1	9	280	15	33	9.11208	5.03994	0.00391992	0.00684458
chr1:51742300-51742755	Cluster_2621	456	341	6.028	4	0.54	.	UUCGGCGAGUGGCUAACCCAGA	27	0.484	22	N6	-1	0	0	4	14	283	11	29	8.79155	4.77495	0.000151392	0.000380421
chr5:104235500-104237316	Cluster_53866	1817	340	6.01	89	0.544	.	GGCUUGAAGCAAUUUGGGAUGG	16	0.521	22	N5	-1	0	3	4	24	185	19	105	8.81263	4.7924	8.86958e-05	0.000251492
chr5:112582350-112582664	Cluster_54339	315	340	6.01	13	0.479	.	GCCGAUGGACCGUUUAAAGUGC	20	0.55	22	N6	-1	2	1	6	31	199	36	65	8.91548	4.87825	0.000694057	0.0014208
chr4:138733027-138736246	Cluster_43298	3220	339	5.993	179	0.422	.	CCACGCCCACGUUCGUCCCAA	32	0.398	22	N5	-1	8	20	4	64	158	6	79	8.85914	4.83134	7.10886e-05	0.000212723
chr4:125466378-125467968	Cluster_42769	1591	338	5.975	29	0.411	.	GCAAGUCAGCUAGUUCAUCAUAGG	27	0.411	22	N5	-1	12	0	9	41	191	16	69	8.78333	4.76903	0.000556258	0.0011614
chr8:99111000-99111846	Cluster_80368	847	336	5.94	81	0.301	.	UUUGAAGCAGAAGUAUUGGUGG	40	0.312	22	N6	-1	5	4	3	8	250	18	48	8.87828	4.84767	8.58507e-05	0.000245198
chr5:31036650-31038764	Cluster_50705	2115	334	5.904	56	0.296	.	CGGUCAGACGAGGGAUUCUUGC	38	0.446	22	N5	-1	6	10	7	25	220	12	54	8.72448	4.72079	0.000816359	0.00163899
chr9:54250159-54250638	Cluster_87218	480	334	5.904	16	0.407	.	CUAAGAGACUCACGCACGUAAC	10	0.644	22	N6	-1	4	3	4	32	203	18	70	8.76699	4.75586	0.00113538	0.00221152
chr6:51446971-51449230	Cluster_61722	2260	332	5.869	157	0.66	.	UUAAUCUACCUACCUCAUGUCC	42	0.334	22	N5	-1	1	7	0	11	159	20	134	8.8777	4.8474	4.98823e-05	0.000163289
chr4:146921071-146921092	Cluster_43641	22	331	5.851	0	0	-	CAUCCUCAAGAAGACAUGUUAC	323	0.012	22	N13	-1	5	0	0	3	323	0	0	8.848	4.82226	0.00016774	0.000418817
chr5:139902225-139902246	Cluster_55389	22	330	5.834	0	0	-	CAUCCUCAAGAAGACAUGUUAC	323	0.009	22	N13	-1	6	0	0	1	323	0	0	8.82563	4.80372	0.000114542	0.000305446
chr5:134459210-134461480	Cluster_55203	2271	329	5.816	127	0.544	.	AUGCGAGUUCUGGAUCGGUGA	23	0.432	22	N5	-1	2	0	0	35	200	7	85	8.8188	4.79811	0.000536503	0.00112315
chr7:147765881-147768650	Cluster_74175	2770	329	5.816	57	0.623	.	UUUAACUCGUGCUUUUAUAAAU	31	0.401	22	N5	-1	0	3	11	8	216	5	86	8.86046	4.83287	8.34473e-05	0.000242011
chr8:92771511-92774354	Cluster_80088	2844	328	5.798	78	0.47	.	AAUAUCCUCUUCUUUACCGCU	14	0.494	22	N5	-1	2	0	7	23	158	12	126	8.71019	4.70814	0.000357666	0.000802317
chr3:39062842-39064849	Cluster_28260	2008	327	5.781	46	0.471	.	CAAAGGAGCCCCCAAACUAUGCAG	11	0.398	22	N5	-1	1	5	0	26	209	21	65	8.86175	4.83355	0.000444354	0.00096103
chr4:158694355-158696458	Cluster_44143	2104	327	5.781	139	0.48	.	AACAUCCCCGUUCUCUAGUCUU	48	0.361	22	N5	-1	2	3	6	13	200	16	87	3.48407	4.90712	0.00163164	0.0030873
chr7:158355184-158358814	Cluster_74732	3631	326	5.763	224	0.543	.	AAAUGCUACCGGGAUCUGUUUC	24	0.423	22	N5	-1	3	3	0	4	214	14	88	8.81493	4.79479	6.24428e-05	0.000193117
chr7:24673043-24673243	Cluster_68995	201	325	5.745	4	0.831	+	UUUCCCCAAUUCGGUCGACUGC	74	0.138	22	N11	-1	0	0	22	19	278	5	1	8.91658	4.87903	0.000256277	0.000600662
chr5:145100855-145105622	Cluster_55631	4768	324	5.728	177	0.531	.	CUCUAUUUCAUUCAAGCAUCCC	22	0.429	22	N5	-1	13	0	0	37	197	14	63	8.79191	4.77552	8.79796e-05	0.000249913
chr7:131167850-131171282	Cluster_73358	3433	324	5.728	188	0.525	.	CAAGGACACCGACGACUCAUCU	24	0.42	22	N5	-1	5	6	1	19	190	28	75	8.69193	4.69281	0.000256002	0.000600662
chr1:246167700-246168970	Cluster_11384	1271	323	5.71	15	0.536	.	CGCUCGUUAGGUUUCUCCAGUU	24	0.567	22	N5	-1	2	3	1	14	206	12	85	8.78541	4.77014	7.5095e-05	0.000220917
chr1:61350004-61351065	Cluster_3053	1062	322	5.692	31	0.78	.	UAAAAUUUGCAAGGGAUGCUAC	20	0.36	22	N5	-1	2	0	1	14	205	46	54	8.83336	4.81056	9.14044e-05	0.00025685
chr5:105250651-105250915	Cluster_53928	265	322	5.692	8	0.64	.	UAAACCAGGCUAGAGACGUGAG	7	0.665	22	N6	-1	5	7	7	38	192	21	52	8.70558	4.70388	0.000283839	0.000657399
chr5:189352496-189352721	Cluster_57698	226	321	5.675	162	0.293	.	UAGAGGAGGUUAUACGUGAGAG	68	0.202	22	N6	-1	0	14	3	55	142	11	96	3.35062	4.84811	0.00440289	0.00762844
chr7:116741326-116743245	Cluster_72648	1920	321	5.675	26	0.383	.	CACCUAACAAUGUUAAAGACUG	13	0.48	22	N5	-1	5	0	1	83	218	10	4	8.66002	4.66699	0.00066655	0.00137701
chr2:163843411-163844994	Cluster_22087	1584	320	5.657	0	0.569	.	CCCUUCCUCCAUCGGACCCGAG	25	0.406	22	N5	-1	5	2	1	16	265	14	17	8.86508	4.83688	0.000101463	0.000279077
chr3:11313652-11314720	Cluster_26948	1069	320	5.657	5	0.894	+	CAUAAGACAUGUGUGAUGCUCG	25	0.412	22	N5	-1	0	0	0	25	244	22	29	8.75789	4.74806	0.00209816	0.00385688
chr2:134434654-134435846	Cluster_20753	1193	319	5.639	36	0.536	.	AAGGCGGCAGAUGAGAAGAGAG	31	0.348	22	N5	-1	1	9	0	10	147	36	116	8.79684	4.7799	6.12297e-05	0.000190493
chr6:141887575-141888497	Cluster_66035	923	319	5.639	157	0.618	.	UGGAGCGGCAGAUGCAUGGAGU	24	0.332	22	N6	-1	7	0	0	66	203	7	36	8.78349	4.76876	6.33602e-05	0.000195569
chr1:183522780-183523206	Cluster_8220	427	318	5.622	117	0.223	.	UUGGGAGAGAUGUAGUAGAUAU	107	0.252	22	N6	-1	10	17	1	18	154	35	83	8.69445	4.69502	0.000298355	0.000684841
chr1:254158504-254160140	Cluster_11750	1637	316	5.586	57	0.364	.	CAAAUAGUUCAAAGACGACCU	22	0.373	22	N5	-1	18	0	2	41	191	21	43	8.67306	4.677	0.00031783	0.000725412
chr9:61727478-61728203	Cluster_87527	726	316	5.586	42	0.532	.	UAAGUUGUAGGGAAUAAUGUGC	38	0.323	22	N6	-1	4	7	4	39	172	20	70	8.94126	4.89881	0.000469799	0.0010091
chr4:40406219-40408656	Cluster_39457	2438	315	5.569	90	0.502	.	AACAGAUAUUUAGGGGAAUUAAAG	20	0.419	22	N5	-1	10	1	7	27	167	4	99	8.67134	4.67588	0.000265852	0.000618481
chr6:4595159-4597117	Cluster_59778	1959	315	5.569	199	0.619	.	AAAAUUAUAGGAACUGGAAUGGAC	32	0.346	22	N5	-1	0	0	2	2	214	8	89	8.78592	4.77111	7.8886e-05	0.000230341
chr2:528578-531522	Cluster_14748	2945	314	5.551	75	0.5	.	CGGUGAGGAGUGUGGCGGGACA	13	0.475	22	N5	-1	9	0	8	14	225	10	48	8.6122	4.62836	0.00108421	0.00211712
chr5:31033683-31034550	Cluster_50703	868	314	5.551	50	0.567	.	AAGUCAGCUCGGUCUGGGUGCACC	34	0.414	22	N6	-1	3	3	2	18	176	17	95	8.83946	4.81548	0.000149999	0.000377526
chr6:100186573-100189018	Cluster_63924	2446	313	5.533	98	0.559	.	CCACCCCUUAUUGUGCUCGUGC	16	0.435	22	N5	-1	1	0	1	20	163	3	125	8.71449	4.71174	0.000484714	0.00103265
chr5:138336586-138339612	Cluster_55337	3027	312	5.515	87	0.487	.	UAUCAAGAUGCCUCUGUUUGA	30	0.462	22	N5	-1	0	1	5	53	154	17	82	8.71145	4.70908	0.000230524	0.00054684
chr10:139764857-139769715	Cluster_98956	4859	311	5.498	254	0.534	.	AUCUUGGGACUAAGGAAAUAAUGG	29	0.354	22	N5	-1	5	1	1	17	210	6	71	8.7934	4.77684	0.00041437	0.000908717
chr4:249776563-249777299	Cluster_48721	737	310	5.48	5	0.548	.	CUUCCGACGCCUGAUGCUCUCU	31	0.252	22	N6	-1	0	2	2	22	247	13	24	8.71249	4.70985	0.000137949	0.000350573
chr8:88831926-88832535	Cluster_79927	610	310	5.48	59	0.387	.	UGGUUUACAUGGUUGAGGGUGC	46	0.271	22	N6	-1	9	38	6	86	124	2	45	8.99235	4.93922	0.00524243	0.00891553
chr2:163848732-163850447	Cluster_22089	1716	309	5.462	0	0.563	.	CAUCUACUGAACCGGCGCCCAU	18	0.427	22	N5	-1	2	1	0	7	263	11	25	8.80217	4.78457	0.000168019	0.000418844
chr2:176183836-176188395	Cluster_22587	4560	309	5.462	101	0.469	.	UCAAGUCAAUGAGCUAGGAAAU	29	0.395	22	N5	-1	0	0	5	16	251	13	24	8.66091	4.6668	0.000201691	0.000486542
chr9:21625910-21628717	Cluster_85798	2808	307	5.427	208	0.476	.	CAGUCCAGGACAAGUAGCUACG	31	0.404	22	N5	-1	10	0	0	52	198	7	40	8.72423	4.71968	8.4894e-05	0.000244215
chr9:149404061-149407257	Cluster_91614	3197	307	5.427	102	0.547	.	AAGGGAAUGAUAGAUGGGGCCCAC	13	0.414	22	N5	-1	5	3	2	6	179	24	88	8.66952	4.67464	0.000457814	0.000986061
chr1:280236525-280239652	Cluster_13052	3128	306	5.409	114	0.448	.	AAUGUGCGGCAGGGUCCGAGGCGC	20	0.471	22	N5	-1	1	0	7	12	165	20	101	8.61419	4.62859	0.000248638	0.000584504
chr1:7545994-7546562	Cluster_488	569	305	5.392	26	0.731	.	CAUAUGGCUUUAAUUAAACAACAA	17	0.348	22	N6	-1	4	0	0	22	151	11	117	8.61678	4.6318	0.00140772	0.00270172
chr7:158515718-158518191	Cluster_74747	2474	305	5.392	155	0.485	.	CCUCUUCAACCAUACACUUUUC	13	0.446	22	N5	-1	4	2	0	19	212	7	61	8.61845	4.63355	0.0021779	0.00398477
chr3:200877206-200881648	Cluster_35290	4443	301	5.321	221	0.425	.	AACGGAAGGCAAGAAACGCAGC	22	0.392	22	N5	-1	8	0	1	10	247	1	34	8.62766	4.63961	0.000342009	0.000772725
chr3:217063910-217065645	Cluster_36141	1736	301	5.321	256	0.302	.	UGGAUGGACGGAUAGAAGGAUG	24	0.276	22	N5	-1	4	7	6	54	219	0	11	8.76661	4.75479	0.000269525	0.000626096
chr5:123344463-123345043	Cluster_54761	581	301	5.321	11	0.598	.	CAUGGCUGUGAUGUUAUAAUGC	17	0.462	22	N6	-1	2	3	3	20	238	10	25	8.50947	4.54459	0.00197903	0.00365935
chr1:29028661-29030790	Cluster_1576	2130	300	5.303	79	0.49	.	CUCUUGAUUUUGGUAUGCUCGU	28	0.497	22	N5	-1	7	1	2	30	140	7	113	8.61048	4.62543	0.000328537	0.000747672
chr8:45000926-45002154	Cluster_78171	1229	300	5.303	14	0.747	.	UAUGUAGAGUUGUAGGUGGGAA	39	0.46	22	N5	-1	1	0	1	14	181	41	62	8.62088	4.63454	0.000513128	0.00107853
chr3:30057826-30060207	Cluster_27822	2382	299	5.286	131	0.562	.	CGCGCAAACAACGAAUAAAUAA	46	0.428	22	N5	-1	7	0	1	17	215	14	45	8.62437	4.63682	0.000216594	0.000515356
chr4:16274596-16276826	Cluster_38341	2231	299	5.286	171	0.625	.	CGAAAUCCAAGCUAGACCCUCC	42	0.438	22	N5	-1	17	2	1	7	196	7	69	8.72612	4.72184	0.000113316	0.000302715
chr4:144006606-144006832	Cluster_43522	227	299	5.286	43	0.759	.	AGGAAUUCCCGGGGCGCACGUACG	61	0.171	22	N6	-1	4	0	0	11	142	11	131	8.74204	4.73485	0.000182487	0.000447093
chr5:112731672-112733705	Cluster_54348	2034	299	5.286	126	0.555	.	CCGAACUGUCCGGUGCCGUAAG	38	0.428	22	N5	-1	3	0	3	13	167	22	91	8.6236	4.63605	0.000191891	0.000467213
chr10:23445530-23446595	Cluster_93628	1066	299	5.286	153	0.234	.	AGAUUAAAACAUGUUUGGGUCGAU	28	0.301	22	N5	-1	0	0	1	12	177	27	82	8.74824	4.73973	0.000142473	0.000361485
chr9:22537930-22539568	Cluster_85858	1639	298	5.268	89	0.52	.	UUGAUCGUUGGCCAGCUUAUCU	41	0.349	22	N5	-1	3	5	0	7	217	4	62	8.8013	4.78204	0.0017688	0.00329001
chr4:18073960-18074171	Cluster_38450	212	297	5.25	5	0.586	.	CGGGGGCUCAAGUUGGAUACUC	20	0.33	22	N6	-1	1	0	2	13	202	21	58	8.71427	4.71147	0.00043722	0.000948217
chr2:127478969-127480893	Cluster_20448	1925	294	5.197	75	0.354	.	AAGUACAGGUGGUUCAAGUGGAGCU	24	0.347	22	N4	-1	1	30	0	28	126	19	90	8.72271	4.71875	0.000292887	0.00067437
chr4:249046159-249047216	Cluster_48640	1058	294	5.197	62	0.228	.	AUUCACGCCUCGCCCGAGGGUCUC	36	0.201	22	N5	-1	3	1	4	20	124	22	120	8.88138	4.84726	0.00323052	0.00571077
chr3:108590932-108593362	Cluster_31091	2431	291	5.144	112	0.385	.	CCACUAUAUAACUUCGCGAGUC	19	0.454	22	N5	-1	1	0	1	20	203	13	53	8.6415	4.65138	0.000133616	0.000342336
chr8:61067992-61069666	Cluster_78741	1675	291	5.144	14	0.392	.	CUUCCGUGUGCGUCUUCACCAA	30	0.605	22	N5	-1	3	0	3	23	173	19	70	8.69862	4.69917	0.000106773	0.000290155
chr1:278226866-278229400	Cluster_12940	2535	290	5.127	73	0.497	.	GACCUAGCCGAACUGUCCUACGCG	18	0.545	22	N5	-1	2	0	4	41	120	16	107	8.68708	4.68933	0.000211433	0.000503839
chr1:66790157-66790414	Cluster_3312	258	290	5.127	4	0.638	.	GCACCCGCUGUCGAGUAUCCAACU	22	0.317	22	N6	-1	2	0	5	10	162	33	78	8.86526	4.83398	0.00237161	0.00431402
chr1:205746395-205748820	Cluster_9415	2426	290	5.127	165	0.652	.	AACGCCCACUGCCCAGCUUCU	36	0.407	22	N5	-1	10	0	15	56	140	2	67	8.69017	4.69217	0.000110353	0.000296797
chr4:111502743-111503340	Cluster_42224	598	289	5.109	8	0.706	.	UAAGUUCGGAUUGUAUGAGUGG	11	0.612	22	N6	-1	2	2	1	43	176	23	42	8.69745	4.69733	0.00176594	0.00328859
chr6:86865907-86866916	Cluster_63216	1010	288	5.091	52	0.42	.	CAGCUUCUUGGUAACUCUC	22	0.413	22	N4	-1	33	0	5	25	211	12	2	8.56504	4.58835	0.000342923	0.000773673
chr8:101893294-101895580	Cluster_80485	2287	287	5.074	55	0.585	.	CUCCGCCGGCCACGUUAGCACAU	20	0.495	22	N5	-1	1	0	0	13	142	32	99	8.61117	4.62621	7.78526e-05	0.000227748
chr6:6646406-6648722	Cluster_59850	2317	286	5.056	64	0.444	.	UUGAGAAGUGCCUGAGCCCUGU	22	0.423	22	N5	-1	27	1	0	23	154	6	75	8.61304	4.62791	7.45546e-05	0.00021974
chr6:144115906-144116416	Cluster_66173	511	285	5.038	30	0.288	.	CACCACCAUCGCCAUCAUCCAC	24	0.337	22	N6	-1	7	2	8	31	167	7	63	8.7231	4.71914	0.000162558	0.000406524
chr9:14790153-14791209	Cluster_85395	1057	283	5.003	0	0.608	.	CAAACUGAACUUCCCUAUCUUG	24	0.378	22	N5	-1	0	1	2	14	206	22	38	8.66302	4.66988	0.000103086	0.000282092

## Sheet: wt leaf 22UP
#Locus	Name	Length	Reads	RPM	UniqueReads	FracTop	Strand	MajorRNA	MajorRNAReads	Complexity	DicerCall	MIRNA	PhaseScore	Short	Long	20	21	22	23	24	Name	Length	Reads	RPM
chr3:238487642-238495295	Cluster_37250	7654	40998	724.755	17191	0.271	.	CACCUAGGAACCGUCUCAUUGA	278	0.176	22	N5	-1	468	97	567	2987	31121	2356	3402	Cluster_27398	2243	2232	39.457
chr5:20918744-20924196	Cluster_50259	5453	29262	517.288	4675	0.663	.	UAAAAAUCCGAGUCUGUACAAU	176	0.232	22	N5	-1	578	67	498	3815	21998	1097	1209	Cluster_45959	2177	390	6.894
chr5:6243274-6249715	Cluster_49410	6442	28820	509.474	8469	0.19	-	UAUAAGAGUAGAGUUAUGCAUU	265	0.247	22	N5	-1	583	276	570	5363	17386	1690	2952	Cluster_39683	1513	7653	135.288
chr4:46065225-46068219	Cluster_39682	2995	22837	403.708	2309	0.554	.	AUUAAUGGAAGGGUAAGAGCAU	144	0.165	22	N5	-1	180	27	243	1630	17666	923	2168	Cluster_27472	4043	374	6.611
chr1:42246514-42251583	Cluster_2197	5070	22462	397.079	13635	0.072	-	UAAAGAUGUUGGAGAAAGUUGU	156	0.207	22	N5	-1	347	241	420	2833	13365	2160	3096	Cluster_16046	3169	493	8.715
chr9:22327351-22332054	Cluster_85843	4704	22406	396.089	2519	0.628	.	CGUGAUCAUCAACAUAGGCUUC	167	0.209	22	N5	-1	221	44	243	1798	17832	822	1446	Cluster_85842	699	4722	83.475
chr10:133949702-133951949	Cluster_98651	2248	20107	355.448	8325	0.835	+	UGAUGAAGAUAUUUAGGGCAGC	381	0.144	22	N5	-1	208	11	253	2024	15842	1077	692	Cluster_98651	2248	20107	355.448
chr1:241939200-241942518	Cluster_11152	3319	17606	311.235	1466	0.362	.	CCAGCCCGGAUCGUUGCGUUGC	109	0.206	22	N5	-1	160	21	256	1575	13861	615	1118	Cluster_178	1323	1296	22.91
chr1:241934550-241937468	Cluster_11150	2919	9039	159.79	424	0.445	.	AAGAUUAAAUAGGAGUAGACUG	95	0.264	22	N5	-1	75	25	189	756	7225	316	453	Cluster_176	1489	1158	20.471
chr2:58674634-58679916	Cluster_17645	5283	8573	151.552	3251	0.258	.	GACGAAAACCAGGCUGAGGCGC	106	0.289	22	N5	-1	107	32	137	591	6067	459	1180	Cluster_12609	716	406	7.177
chr4:46071135-46072647	Cluster_39683	1513	7653	135.288	434	0.549	.	CAAAAGUGCGAAGGUUGUCAGA	126	0.196	22	N5	-1	90	50	105	533	5599	281	995	Cluster_35673	1556	613	10.836
chr7:88310042-88316043	Cluster_71517	6002	5950	105.183	2029	0.711	.	CACCACUAGGUCCUCUAAAUUC	48	0.421	22	N5	-1	83	16	73	741	4177	264	596	Cluster_71334	2277	391	6.912
chr1:241942855-241944072	Cluster_11153	1218	5337	94.346	247	0.486	.	AAAUGUCCUGGCUCAAUAUUCU	204	0.194	22	N5	-1	83	64	48	377	3986	238	541	Cluster_1286	1071	856	15.132
chr9:22320713-22323617	Cluster_85839	2905	5273	93.215	511	0.653	.	CUGUGUUCUUGAAUUCCGUCCC	88	0.279	22	N5	-1	47	8	67	387	3888	214	662	Cluster_85177	2588	311	5.498
chr1:158881750-158882617	Cluster_7090	868	5009	88.548	167	0.657	.	AACAGGGAUAUUAUUGAGCACU	143	0.213	22	N6	-1	76	2	47	347	3599	240	698	Cluster_64565	271	1864	32.951
chr9:22326270-22326968	Cluster_85842	699	4722	83.475	328	0.59	.	CGCAUGAAUCUCCCGUCGACUU	82	0.209	22	N6	-1	47	13	46	312	3716	273	315	Cluster_85841	1609	4646	82.131
chr9:22324350-22325958	Cluster_85841	1609	4646	82.131	899	0.633	.	CACUUCCUCUGUUGGGCGCUCA	89	0.243	22	N5	-1	29	29	69	351	3719	250	199	Cluster_85839	2905	5273	93.215
chr1:241937800-241938772	Cluster_11151	973	4519	79.886	433	0.364	.	GUGCGUUCUACUGCUAGGGUUG	72	0.225	22	N6	-1	31	9	70	454	3328	229	398	Cluster_177	724	408	7.213
chr1:271470963-271476195	Cluster_12610	5233	4216	74.53	838	0.51	.	CUUUUCUGUUCUCAAAUGGUUU	29	0.482	22	N5	-1	52	4	69	440	3421	106	124	Cluster_4424	648	295	5.215
chr2:125228409-125229884	Cluster_20350	1476	4187	74.017	439	0.65	.	UUGGACUGCGGGUGGUAUACUG	157	0.231	22	N5	-1	79	17	38	280	3020	231	522	Cluster_14618	180	563	9.953
chr9:22335367-22337720	Cluster_85844	2354	3899	68.926	700	0.727	.	UAAGCAAGAAGCCCUCGUCCAC	73	0.28	22	N5	-1	43	6	69	288	2905	183	405	Cluster_85843	4704	22406	396.089
chr1:158879900-158881088	Cluster_7089	1189	3878	68.555	40	0.597	.	CGUUCAGAGGUUGUGAAGAAGG	111	0.225	22	N5	-1	30	8	42	284	3110	110	294	Cluster_60875	405	804	14.213
chr8:65661411-65663842	Cluster_78950	2432	3292	58.195	545	0.381	.	AUUACUUGAAAUCGGAUGCUAU	75	0.221	22	N5	-1	97	25	41	414	2246	183	286	Cluster_77681	7673	1689	29.858
chr8:168474380-168478463	Cluster_83668	4084	2876	50.841	2034	0.659	.	UGUGGCAGCGGCAGCGAGGUGU	40	0.393	22	N5	-1	231	246	73	476	1602	157	91	Cluster_78950	2432	3292	58.195
chr5:85092250-85098715	Cluster_53090	6466	2746	48.543	936	0.433	.	CCAAAGUUCCUGCAGAUUCACU	148	0.314	22	N5	-1	177	207	78	143	1778	169	194	Cluster_46283	307	378	6.682
chr1:2829843-2832703	Cluster_175	2861	2481	43.859	2270	0.568	.	AGUUGCAAUAGGGCCGUCUCGU	33	0.542	22	N5	-1	32	4	54	349	1863	63	116	Cluster_11154	271	1225	21.655
chr3:20167900-20170142	Cluster_27398	2243	2232	39.457	466	0.149	-	AGGAAUUAUUUGGAAGUUGGGAAG	60	0.325	22	N5	-1	12	32	27	126	1437	180	418	Cluster_17645	5283	8573	151.552
chr1:307376253-307376468	Cluster_14512	216	2146	37.937	2115	0.996	+	UAGCCAAGCAUGAUUUGCCCGU	1299	0.043	22	N15	-1	80	3	48	603	1367	39	6	Cluster_9348	257	1343	23.741
chr6:111427200-111427470	Cluster_64565	271	1864	32.951	174	0.549	.	CACCUUCGGAGGUUGCAGCUAC	110	0.195	22	N6	-1	10	0	52	133	1464	40	165	Cluster_54174	3846	1801	31.838
chr2:215286439-215291511	Cluster_24613	5073	1819	32.156	551	0.412	.	AGCAGCCAGGGCAUAUAGGAG	51	0.51	22	N5	-1	32	3	37	215	1320	63	149	Cluster_16048	5389	286	5.056
chr5:109062161-109066006	Cluster_54174	3846	1801	31.838	1047	0.33	.	AAAGAUUGGAUUGUCAGGUUGG	51	0.363	22	N5	-1	98	129	58	124	1116	44	232	Cluster_49410	6442	28820	509.474
chr8:32622273-32629945	Cluster_77681	7673	1689	29.858	775	0.476	.	CGAAGCGAUAUCCGGGUGGAU	47	0.416	22	N5	-1	155	110	40	221	733	152	278	Cluster_74651	6535	904	15.981
chr3:20170964-20172961	Cluster_27399	1998	1657	29.292	403	0.141	-	ACUCCCUUUUCUCGGCAUACCGGA	41	0.354	22	N5	-1	12	3	13	115	1084	117	313	Cluster_17646	1049	387	6.841
chr1:271459076-271460907	Cluster_12608	1832	1498	26.481	45	0.469	.	AAACAUCCCCUUACUCGACCU	46	0.412	22	N5	-1	13	0	6	190	1202	40	47	Cluster_3080	1592	623	11.013
chr2:29263297-29265658	Cluster_16306	2362	1464	25.88	538	0.137	-	AGUUGUGCACUGGCAGAAAACCCA	42	0.395	22	N5	-1	20	14	33	115	817	97	368	Cluster_11153	1218	5337	94.346
chr10:87580078-87582256	Cluster_96385	2179	1408	24.89	576	0.268	.	CCCGCCGCCGCGAUGCAGUAUC	41	0.346	22	N5	-1	16	10	10	191	1057	44	80	Cluster_96385	2179	1408	24.89
chr1:204192964-204193220	Cluster_9348	257	1343	23.741	210	0.509	.	CCAAUGGACUUAGCUUCGCAGG	83	0.168	22	N6	-1	14	0	13	81	1020	44	171	Cluster_92664	4804	300	5.303
chr1:2849386-2850708	Cluster_178	1323	1296	22.91	1286	0.623	.	CACCGGACAAGAGUGUGCUACA	46	0.539	22	N5	-1	21	1	32	164	1011	24	43	Cluster_14602	596	598	10.571
chr10:44869401-44869671	Cluster_94436	271	1227	21.691	172	0.464	.	CUUCAUUUUUUCGGGCUCCUUU	56	0.223	22	N6	-1	8	0	23	71	967	76	82	Cluster_94436	271	1227	21.691
chr1:241944400-241944670	Cluster_11154	271	1225	21.655	55	0.376	.	CCAAAUGGGUUGUAUGAGCUGG	35	0.299	22	N6	-1	26	4	30	111	917	32	105	Cluster_1287	2972	1130	19.976
chr4:46062465-46063617	Cluster_39680	1153	1220	21.567	64	0.664	.	AGAGCCAGCCAACAAGAAACAGAA	50	0.361	22	N5	-1	49	5	14	73	732	30	317	Cluster_27399	1998	1657	29.292
chr1:2833787-2835275	Cluster_176	1489	1158	20.471	32	0.486	.	AUUGACUGAACGGCUGAACAGU	24	0.566	22	N5	-1	18	1	28	185	861	30	35	Cluster_12607	2215	1056	18.668
chr1:22371115-22374086	Cluster_1287	2972	1130	19.976	106	0.357	.	UUGGACAGUAUUCUGCGAUGGU	19	0.598	22	N5	-1	22	13	26	123	786	49	111	Cluster_7090	868	5009	88.548
chr1:271439767-271441981	Cluster_12607	2215	1056	18.668	48	0.419	.	AUGGACUGCAAGUAAUGACUUC	15	0.619	22	N5	-1	16	3	18	133	826	28	32	Cluster_2197	5070	22462	397.079
chr7:156770110-156776644	Cluster_74651	6535	904	15.981	824	0.446	.	CAUCUAAGAAGCAAUCGAGGC	54	0.41	22	N5	-1	97	45	17	120	440	26	159	Cluster_72676	1716	307	5.427
chr1:22368750-22369820	Cluster_1286	1071	856	15.132	63	0.368	.	UUCUUUGUGCUUGGUGGUUCCA	27	0.467	22	N5	-1	9	5	13	90	571	43	125	Cluster_7089	1189	3878	68.555
chr6:30805682-30806086	Cluster_60875	405	804	14.213	322	0.011	-	CCCGCCGGCGAGCGCUUUCCAU	179	0.097	22	N11	-1	121	7	152	41	433	20	30	Cluster_53090	6466	2746	48.543
chr10:126893717-126904159	Cluster_98231	10443	775	13.7	478	0.508	.	ACAGAAAAGGACGGUAGGUUUC	36	0.449	22	N5	-1	52	41	21	44	484	17	116	Cluster_98231	10443	775	13.7
chr1:61804339-61805768	Cluster_3081	1430	752	13.294	69	0.423	.	GUUGCCCAGGGCUAUACUCAAG	39	0.368	22	N5	-1	3	6	12	47	596	16	72	Cluster_24752	3821	370	6.541
chr2:58667701-58668821	Cluster_17642	1121	751	13.276	238	0.252	.	ACCUCUUUUAUCAGCAACUGC	41	0.409	22	N5	-1	10	6	4	81	496	56	98	Cluster_12608	1832	1498	26.481
chr6:114216878-114224150	Cluster_64679	7273	730	12.905	650	0.574	.	UUCCUUGUGCUUGGUGCUUUCC	45	0.425	22	N5	-1	37	105	21	79	408	12	68	Cluster_57882	985	515	9.104
chr1:61801583-61803174	Cluster_3080	1592	623	11.013	60	0.292	.	AAGCUCGCCCAUCAUAAACAUC	18	0.477	22	N5	-1	6	10	13	42	426	35	91	Cluster_24613	5073	1819	32.156
chr3:208318226-208319781	Cluster_35673	1556	613	10.836	123	0.457	.	AAGUCCAAGUGGUAGUAGGUC	13	0.651	22	N5	-1	9	1	8	232	300	21	42	Cluster_25181	2044	383	6.771
chr1:309002053-309002648	Cluster_14602	596	598	10.571	0	0.58	.	UUCACAGAUUUAUUUGAGCUUU	23	0.358	22	N6	-1	3	0	5	55	509	20	6	Cluster_11149	1107	434	7.672
chr7:74426904-74428368	Cluster_70947	1465	598	10.571	102	0.293	.	UAAAUCCCUCAUUGUUUUGUGU	27	0.482	22	N5	-1	16	0	12	30	394	46	100	Cluster_64679	7273	730	12.905
chr1:309143796-309143975	Cluster_14618	180	563	9.953	43	0.485	.	CAAGUCGAAGGUUUGAGUUUUG	32	0.274	22	N6	-1	2	0	15	70	425	25	26	Cluster_11150	2919	9039	159.79
chr9:10818662-10824927	Cluster_85168	6266	522	9.228	290	0.63	.	UAGCUGCCUGUGCUCCUCUACU	35	0.471	22	N5	-1	30	66	21	53	274	23	55	Cluster_83668	4084	2876	50.841
chr5:193385333-193386317	Cluster_57882	985	515	9.104	140	0.687	.	UCAAGAGGGUGAAUUUGGUGUA	25	0.443	22	N6	-1	6	7	2	30	336	24	110	Cluster_50259	5453	29262	517.288
chr9:23565828-23569951	Cluster_85954	4124	513	9.069	63	0.676	.	UUCUAAAGAUGAGGUUACAUGG	9	0.69	22	N5	-1	11	3	4	59	396	21	19	Cluster_85844	2354	3899	68.926
chr2:23289415-23292583	Cluster_16046	3169	493	8.715	265	0.819	+	CUAAACUGACUGGAUGCUUGUG	20	0.361	22	N5	-1	2	6	5	70	257	29	124	Cluster_11151	973	4519	79.886
chr1:241932755-241933861	Cluster_11149	1107	434	7.672	11	0.403	.	AUUUUCCAAUUCGCCUAGUAGC	9	0.588	22	N5	-1	13	1	19	42	318	16	25	Cluster_175	2861	2481	43.859
chr1:2835684-2836407	Cluster_177	724	408	7.213	0	0.37	.	UCGAAAUAGAACUGUGCAGAUG	19	0.613	22	N6	-1	4	0	7	33	335	12	17	Cluster_14512	216	2146	37.937
chr1:271463366-271464081	Cluster_12609	716	406	7.177	0	0.399	.	UCGAAAUAGAACUGUGCAGAUG	10	0.628	22	N6	-1	3	0	6	40	338	10	9	Cluster_3081	1430	752	13.294
chr7:84209012-84211288	Cluster_71334	2277	391	6.912	155	0.223	.	CCACUCUCUGUUUGCUUUCUGU	28	0.435	22	N5	-1	6	3	11	69	169	25	108	Cluster_70947	1465	598	10.571
chr4:195057417-195059593	Cluster_45959	2177	390	6.894	278	0.372	.	AAAGCUGAGGAUGGAUAAGUUG	38	0.385	22	N5	-1	15	4	4	20	174	11	162	Cluster_39680	1153	1220	21.567
chr2:58680418-58681466	Cluster_17646	1049	387	6.841	77	0.398	.	CGAACGUCCUAACUUCUCCUCC	32	0.372	22	N5	-1	7	1	1	26	255	30	67	Cluster_12610	5233	4216	74.53
chr2:224893471-224895514	Cluster_25181	2044	383	6.771	36	0.366	.	UGAUCGGUGAAGAUGUGACAUU	12	0.718	22	N5	-1	4	0	8	46	275	18	32	Cluster_17642	1121	751	13.276
chr4:201737364-201737670	Cluster_46283	307	378	6.682	14	0.474	.	UUUCGAGUGACCUGCAGUUCAA	8	0.542	22	N6	-1	8	0	7	27	281	19	36	Cluster_39682	2995	22837	403.708
chr3:21561518-21565560	Cluster_27472	4043	374	6.611	120	0.626	.	CAAUAUUCAAUCUCCUGCAGUG	28	0.396	22	N5	-1	7	39	8	39	156	12	113	Cluster_20350	1476	4187	74.017
chr2:217757129-217760949	Cluster_24752	3821	370	6.541	217	0.486	.	UUCCUGAGACUGGCUGCCUGGU	33	0.481	22	N5	-1	12	5	9	13	243	10	78	Cluster_16306	2362	1464	25.88
chr9:10929367-10931954	Cluster_85177	2588	311	5.498	119	0.45	.	UCUUGGACACUGUGAAUACUAUU	29	0.479	22	N5	-1	9	0	1	26	158	39	78	Cluster_85168	6266	522	9.228
chr7:117052536-117054251	Cluster_72676	1716	307	5.427	127	0.45	.	UUUGUAGGUCCUCAUAGUUCAU	10	0.717	22	N5	-1	7	0	3	87	161	17	32	Cluster_71517	6002	5950	105.183
chr10:2589046-2593849	Cluster_92664	4804	300	5.303	189	0.61	.	AAAGAAUCCGGUGUAUGAAUUGU	7	0.613	22	N5	-1	8	19	8	54	162	14	35	Cluster_85954	4124	513	9.069
chr1:91967059-91967706	Cluster_4424	648	295	5.215	200	0.898	+	AUCCCUAGGGAUCCAUGGUG	71	0.217	22	N14	-1	13	4	73	67	106	2	30	Cluster_37250	7654	40998	724.755
chr2:23305932-23311320	Cluster_16048	5389	286	5.056	260	0.36	.	AAACCACCAUAUUUGAACAGCAAG	39	0.629	22	N5	-1	30	20	5	29	143	7	52	Cluster_11152	3319	17606	311.235
